# Supplementary material for: SOX9 drives a stem-like transcriptional state and platinum resistance in high-grade serous ovarian cancer
Source: J Clin Invest. 2025 Oct 1;135(19):e186467. doi: 10.1172/JCI186467 (PMC12483608; doi:10.1172/JCI186467)
Supplement: Supporting data values [file jci-135-186467-s230.xlsx]

## Sheet: Figure_1
Figure 1d:
	Fold Change over DMSO (avg)
		DMSO	20uM Carb
	OVCAR4	1.03866	2.78124
		1.01447	3.11391
		0.946864	3.03928
	Kuramochi	0.995213	2.29036
		0.989367	2.55988
		1.01542	2.37689
	COV362	0.925984	2.18489
		1.00665	2.09516
		1.06737	2.21155
Figure 1g:		Raw % Colony Coverage	% Colony Coverage Normalized to Average of Control
	Lucsg	22.95	101.25
		21.67	95.6029
		23.38	103.147
	SOX9sg1	26.01	104.235
		23.4	93.775
		25.45	101.99
	Lucsg + 20µM Carb	13.72	60.5294
		11.05	48.75
		13.63	60.1324
	SOX9sg1 + 20µM Carb	7.18	28.7737
		4.67	18.7149
		5.93	23.7644

## Sheet: Figure_2
Figure 2h:
		Differential Expression Analysis						Transcriptional Divergence Spearman Coef.
	gene	p_val	avg_log2FC	pct.1	pct.2	p_val_adj	cluster	rho	p.val	pval.adj
	NR4A1	1.49e-24	0.305514	0.326	0.235	4.88e-20	post-NACT	0.17495	2.56e-18	2.65e-16
	SOX9	2.76e-92	0.388818	0.354	0.171	9.06e-88	post-NACT	0.147296	1.57e-12	8.84e-11
	ELF3	8.33e-26	0.321226	0.851	0.791	2.74e-21	post-NACT	0.0667509	1.38e-08	4.29e-07
	RUNX1	3.8e-08	0.093564	0.22	0.287	0.0012472	post-NACT	0.116945	2.84e-08	8.46e-07
	SCX	1.47e-37	0.304113	0.239	0.137	4.84e-33	post-NACT	0.132513	7.07e-08	1.93e-06
	PRRX2	6.48e-87	0.270728	0.264	0.105	2.13e-82	post-NACT	0.12662	3.72e-07	9.21e-06
	CREB5	1.9e-59	0.238718	0.201	0.083	6.24e-55	post-NACT	0.134576	2.15e-06	4.65e-05
	ZC3H8	4.59e-08	0.0510341	0.089	0.059	0.00150752	post-NACT	0.18115	3.41e-06	7.13e-05
	FAM200B	3.25e-181	0.448478	0.47	0.201	1.07e-176	post-NACT	0.082561	8.19e-06	0.00015671
	BHLHE40	3.66e-80	0.281265	0.392	0.215	1.2e-75	post-NACT	0.0859327	9.62e-06	0.00017828
	OSR2	0.00013747	0.0297984	0.07	0.05	1	post-NACT	0.189084	1.27e-05	0.00022798
	FOS	3.07e-255	1.30224	0.553	0.222	1.01e-250	post-NACT	0.0740992	1.72e-05	0.00029925
	KLF4	2.55e-80	0.349841	0.488	0.302	8.38e-76	post-NACT	0.0711349	2.91e-05	0.00047281
	SNAPC5	3.4e-111	0.26317	0.302	0.112	1.12e-106	post-NACT	0.0967347	4.14e-05	0.0006451
	ZNF331	0.00424199	0.0320148	0.034	0.024	1	post-NACT	0.224765	0.00029692	0.00370628
	HES1	6.01e-55	0.382629	0.458	0.304	1.97e-50	post-NACT	0.0616536	0.00037259	0.00450253
	ZNF165	3.14e-41	0.16851	0.224	0.116	1.03e-36	post-NACT	0.0872957	0.00077724	0.00854164
	FOXC1	1.4e-61	0.204753	0.214	0.088	4.59e-57	post-NACT	0.0873471	0.00157318	0.0155651
	SNAI1	0.00098257	0.0256032	0.037	0.025	1	post-NACT	0.185343	0.00218686	0.0206231
	JUN	4.74e-86	1.03166	0.596	0.444	1.56e-81	post-NACT	0.0423915	0.00422436	0.0353824
	GTF2B	0.00222015	0.0271883	0.112	0.092	1	post-NACT	0.0920287	0.00589366	0.0460413
	GLI4	4.97e-129	0.241964	0.226	0.05	1.63e-124	post-NACT	0.0789626	0.00646879	0.0495427
	CEBPA	0.00047598	0.026869	0.039	0.026	1	post-NACT	0.15982	0.00685901	0.0517672
	NR4A2	0.00963882	0.0941316	0.175	0.157	1	post-NACT	0.0699908	0.00752707	0.0557263
	FOXQ1	7.2e-05	0.0430019	0.083	0.062	1	post-NACT	0.104599	0.00844624	0.0611605
	TRPS1	0.00914732	0.0221099	0.091	0.076	1	post-NACT	0.0928251	0.0119857	0.0806546
	JUNB	9.64e-237	0.941699	0.633	0.312	3.17e-232	post-NACT	0.0386211	0.013326	0.0873619
	ZNF703	6.47e-09	0.0389831	0.044	0.022	0.00021256	post-NACT	0.13958	0.0177848	0.108683
	EHF	5.22e-282	0.66648	0.732	0.405	1.71e-277	post-NACT	0.0323391	0.0228341	0.130039
	NFYB	2.62e-06	0.0344867	0.075	0.051	0.0861453	post-NACT	0.0881403	0.038437	0.188987
	IRF8	0.00876431	0.00631974	0.005	0.002	1	post-NACT	0.382119	0.0407933	0.197102
	FOSB	7.63e-110	0.461227	0.477	0.256	2.51e-105	post-NACT	0.0352937	0.046202	0.215331
	PHF1	6.11e-21	0.0846907	0.13	0.071	2.01e-16	post-NACT	0.0664558	0.049527	0.226324
	ZNF844	0.00179841	0.0196933	0.033	0.023	1	post-NACT	0.125262	0.0501878	0.228291
	EGR2	2.28e-11	0.0374941	0.023	0.006	7.5e-07	post-NACT	0.175635	0.0520007	0.233976
	HES4	4.71e-29	0.168844	0.519	0.398	1.55e-24	post-NACT	0.0304373	0.0537066	0.23956
	ZNF565	0.00040213	0.0202146	0.034	0.021	1	post-NACT	0.12277	0.0570152	0.248804
	REXO4	1.45e-08	0.0441208	0.095	0.062	0.00047493	post-NACT	0.0724915	0.0575524	0.250554
	HOXD1	1.62e-18	0.0687201	0.08	0.036	5.31e-14	post-NACT	0.0825383	0.0640919	0.269638
	EGR1	7.92e-171	0.765654	0.43	0.168	2.6e-166	post-NACT	0.0354803	0.071073	0.290747
	ZNF414	1.09e-06	0.039299	0.098	0.069	0.0356719	post-NACT	0.0635775	0.0854147	0.325825
	ZNF428	1.12e-18	0.116335	0.543	0.453	3.69e-14	post-NACT	0.0255529	0.0912206	0.335265
	RXRB	0.00022629	0.0266028	0.066	0.048	1	post-NACT	0.075637	0.0921083	0.337085
	ZNF860	7.37e-07	0.0150003	0.015	0.005	0.0242199	post-NACT	0.18334	0.0950487	0.342506
	THAP10	0.00893028	0.00587338	0.008	0.004	1	post-NACT	0.226637	0.102698	0.354624
	EGR4	0.00159637	0.0199813	0.008	0.003	1	post-NACT	0.238064	0.103228	0.355271
	THAP1	7.18e-06	0.0287597	0.058	0.038	0.235889	post-NACT	0.0787271	0.107999	0.364198
	DLX3	0.00038043	0.00881904	0.009	0.003	1	post-NACT	0.215923	0.116848	0.378582
	ZUFSP	2.12e-09	0.0290892	0.038	0.018	6.96e-05	post-NACT	0.099349	0.122459	0.386508
	TBPL1	4.41e-05	0.0382461	0.13	0.102	1	post-NACT	0.0481353	0.125575	0.390912
	ZNF503	3.66e-41	0.21422	0.506	0.367	1.2e-36	post-NACT	0.0245518	0.129271	0.396194
	ZNF251	2.74e-31	0.0872547	0.096	0.035	8.99e-27	post-NACT	0.0632674	0.13104	0.399351
	TIGD6	2.74e-07	0.0262452	0.037	0.019	0.00898662	post-NACT	0.0963082	0.133576	0.402416
	ZNF57	3.72e-08	0.0285385	0.037	0.018	0.00122043	post-NACT	0.0968071	0.13563	0.405475
	ZNF12	3.95e-05	0.0315979	0.094	0.07	1	post-NACT	0.0534632	0.153264	0.43014
	ZNF280B	0.00718226	0.00992765	0.017	0.011	1	post-NACT	0.129142	0.154562	0.43142
	NPAS2	0.00071072	0.0229841	0.053	0.038	1	post-NACT	0.0710899	0.155338	0.432381
	ZNF821	0.00641427	0.0120002	0.03	0.021	1	post-NACT	0.0951052	0.155999	0.433198
	ZNF605	8.74e-06	0.0207974	0.032	0.017	0.287004	post-NACT	0.0973048	0.158022	0.435358
	ZNF83	0.00128725	0.0380932	0.101	0.082	1	post-NACT	0.0497513	0.158466	0.435358
	ZNF506	2.7e-09	0.036873	0.056	0.031	8.87e-05	post-NACT	0.0712934	0.166018	0.445358
	KLF6	1.63e-243	0.93689	0.819	0.577	5.35e-239	post-NACT	0.0175712	0.169798	0.450432
	ARNTL	5.51e-05	0.0187627	0.033	0.02	1	post-NACT	0.0891123	0.176158	0.458957
	MEOX1	2.26e-17	0.0685872	0.073	0.033	7.42e-13	post-NACT	0.0620749	0.185286	0.468651
	NR1D1	6.55e-82	0.16666	0.142	0.029	2.15e-77	post-NACT	0.0469357	0.203111	0.491543
	CLOCK	0.00611998	0.017812	0.059	0.046	1	post-NACT	0.0589578	0.208887	0.499289
	ZNF34	2.26e-06	0.02918	0.051	0.031	0.0743609	post-NACT	0.0662935	0.212105	0.503564
	ZNF117	1.49e-27	0.0816442	0.088	0.034	4.88e-23	post-NACT	0.0542367	0.213416	0.505651
	ZNF248	0.00900972	0.0104633	0.027	0.018	1	post-NACT	0.088636	0.215498	0.508192
	ZBED2	1.33e-77	0.199896	0.201	0.067	4.37e-73	post-NACT	0.0329387	0.263136	0.558346
	ZNF704	0.00419107	0.0205532	0.053	0.041	1	post-NACT	0.0540695	0.274122	0.571518
	PIN1	7.93e-21	0.109737	0.355	0.263	2.6e-16	post-NACT	0.0210237	0.274371	0.57167
	ZNF669	3.31e-12	0.0519556	0.062	0.031	1.09e-07	post-NACT	0.0542368	0.276188	0.573294
	TGIF1	0.00012739	0.044696	0.312	0.273	1	post-NACT	0.0211151	0.2847	0.581991
	ZNF830	0.00108453	0.0212871	0.06	0.044	1	post-NACT	0.049705	0.289001	0.585271
	ZSCAN16	7.2e-06	0.0179497	0.024	0.011	0.236527	post-NACT	0.0861659	0.292807	0.589458
	ZNF136	7.43e-06	0.0262494	0.049	0.031	0.244131	post-NACT	0.0557876	0.29868	0.593856
	ETV5	3.87e-23	0.0816036	0.112	0.054	1.27e-18	post-NACT	0.0386445	0.299751	0.594426
	ZNF836	0.00696555	0.0094394	0.016	0.009	1	post-NACT	0.0980361	0.30824	0.602322
	SOX4	1.38e-220	0.693691	0.811	0.575	4.55e-216	post-NACT	0.0129531	0.313086	0.60695
	ZBTB11	1.18e-07	0.0412471	0.086	0.057	0.00388184	post-NACT	0.0398909	0.319798	0.613063
	HOXD4	8.5e-50	0.100981	0.085	0.016	2.79e-45	post-NACT	0.0477023	0.320899	0.613964
	ZNF791	1.23e-06	0.0397641	0.1	0.072	0.0404906	post-NACT	0.0358225	0.326257	0.619523
	KLF10	1.17e-288	0.803392	0.668	0.33	3.86e-284	post-NACT	0.0147444	0.33149	0.622732
	EEA1	0.00150183	0.028327	0.092	0.073	1	post-NACT	0.0350929	0.346394	0.633682
	ZNF429	0.00053197	0.0148276	0.027	0.016	1	post-NACT	0.06853	0.350062	0.637836
	ZNF544	0.00095625	0.0238604	0.07	0.053	1	post-NACT	0.0383536	0.374615	0.657874
	LBX2	0.00030639	0.00548147	0.004	0	1	post-NACT	0.215166	0.376351	0.658768
	ZNF7	2.04e-19	0.086325	0.185	0.116	6.7e-15	post-NACT	0.0209406	0.448534	0.71643
	FOXB1	7.93e-07	0.0141193	0.011	0.002	0.0260357	post-NACT	0.101511	0.45244	0.718482
	ZNF592	4.07e-15	0.0904361	0.18	0.12	1.34e-10	post-NACT	0.0199295	0.471089	0.732387
	HOXD8	5.09e-16	0.0722824	0.118	0.068	1.67e-11	post-NACT	0.0252212	0.47267	0.733693
	DBP	5.06e-28	0.10579	0.166	0.088	1.66e-23	post-NACT	0.0215686	0.473639	0.734087
	RLF	2.76e-06	0.0446899	0.112	0.083	0.0906882	post-NACT	0.0222132	0.517548	0.764222
	ZBTB22	0.0059156	0.0160026	0.044	0.033	1	post-NACT	0.0350167	0.520522	0.766727
	TBX3	1.18e-11	0.0254486	0.022	0.005	3.87e-07	post-NACT	0.0592619	0.522036	0.767941
	NFIX	5.39e-07	0.0456235	0.103	0.073	0.0177158	post-NACT	0.0225936	0.530508	0.77369
	HSF2	9.78e-08	0.0319455	0.056	0.033	0.00321114	post-NACT	0.0317586	0.533882	0.775693
	HOXD3	0.00534289	0.00977432	0.016	0.009	1	post-NACT	0.0535626	0.576619	0.803682
	TWIST1	0.00582545	0.00850253	0.013	0.007	1	post-NACT	0.0611134	0.580785	0.806215
	BNC1	4.21e-14	0.0245604	0.02	0.003	1.38e-09	post-NACT	0.0564339	0.584977	0.809181
	NFATC1	0.00935632	0.0120819	0.019	0.012	1	post-NACT	0.0448111	0.603094	0.821092
	SOX3	6.32e-05	0.012731	0.007	0.001	1	post-NACT	0.0921679	0.604158	0.821587
	KLF2	1.22e-86	0.229615	0.105	0.009	4.02e-82	post-NACT	0.0222037	0.624273	0.83327
	GTF2IRD1	3.66e-13	0.0509637	0.071	0.036	1.2e-08	post-NACT	0.0216453	0.640816	0.842051
	KLF3	1.98e-35	0.170737	0.373	0.254	6.49e-31	post-NACT	0.00856698	0.653742	0.849329
	ZNF462	1.68e-13	0.0447253	0.052	0.023	5.51e-09	post-NACT	0.0245809	0.659349	0.853321
	NR2C1	0.00238797	0.0190469	0.066	0.051	1	post-NACT	0.0184301	0.677379	0.863675
	ZNF563	4.88e-05	0.0126514	0.013	0.005	1	post-NACT	0.0468165	0.692038	0.869706
	SNAPC2	9.45e-14	0.0570355	0.097	0.055	3.1e-09	post-NACT	0.0151881	0.695617	0.871347
	CEBPB	3.78e-34	0.328683	0.472	0.359	1.24e-29	post-NACT	0.00642874	0.698214	0.872976
	L3MBTL3	3.36e-09	0.0321906	0.046	0.023	0.00011024	post-NACT	0.022246	0.699258	0.873615
	ZNF322	5.58e-11	0.052273	0.097	0.06	1.83e-06	post-NACT	0.0142886	0.708516	0.877842
	ZNF76	0.00011027	0.0160765	0.023	0.012	1	post-NACT	0.0291023	0.718368	0.883475
	ZNF737	0.00013001	0.00947106	0.009	0.003	1	post-NACT	0.0484726	0.727788	0.888691
	ZNF626	1.05e-36	0.0857529	0.084	0.023	3.45e-32	post-NACT	0.015912	0.7333	0.891335
	CDC5L	5.6e-18	0.0950248	0.222	0.15	1.84e-13	post-NACT	0.00843825	0.733694	0.891562
	ZNF217	0.0084712	0.0373068	0.192	0.171	1	post-NACT	0.00784819	0.754207	0.900087
	MXD4	1.68e-14	0.0865671	0.24	0.175	5.52e-10	post-NACT	0.00730389	0.755704	0.900897
	ZNF567	5.65e-14	0.0665012	0.115	0.069	1.86e-09	post-NACT	0.0105571	0.76531	0.905466
	NPAS3	2.32e-05	0.0181294	0.025	0.013	0.762963	post-NACT	0.0226334	0.770891	0.908874
	DDIT3	3.91e-81	0.516258	0.426	0.251	1.28e-76	post-NACT	0.00522237	0.776771	0.912008
	ZNF675	8.69e-07	0.0286501	0.049	0.029	0.0285309	post-NACT	0.0145806	0.789406	0.918216
	RORA	2.5e-17	0.0581898	0.067	0.028	8.2e-13	post-NACT	0.0110329	0.823325	0.933847
	ZNF440	0.00147395	0.0172557	0.041	0.028	1	post-NACT	0.0114892	0.842648	0.94131
	ZNF708	0.00210979	0.016509	0.035	0.024	1	post-NACT	0.0093828	0.880548	0.957961
	PATZ1	0.00154347	0.0261755	0.084	0.066	1	post-NACT	0.00433497	0.911828	0.972462
	ZSCAN26	0.00105859	0.0113831	0.017	0.009	1	post-NACT	0.0105577	0.912831	0.972462
	GTF2I	3e-58	0.182157	0.25	0.119	9.85e-54	post-NACT	0.00250188	0.920272	0.974194
	ETV2	0.00989283	0.00673045	0.011	0.006	1	post-NACT	0.0116642	0.923089	0.975541
	ZSCAN31	4.53e-53	0.102856	0.088	0.016	1.49e-48	post-NACT	0.00408121	0.931662	0.979052
	ZNF33A	1.25e-05	0.0473432	0.177	0.144	0.411061	post-NACT	0.00229808	0.931343	0.979052
	EMX2	1.53e-67	0.239993	0.475	0.3	5.02e-63	post-NACT	0.00086856	0.959706	0.989827
	MITF	0.00646596	0.0112538	0.022	0.014	1	post-NACT	0.00087491	0.991295	1

## Sheet: Figure_3_and_Supp_Figure_2
Figure 3d and Supplement Figure 2 TMA H-score Values
TMA	Tissue_Name	Parent	Patient	H_Score
TMA1	Chemo-Naive_Tumor_Stroma	10B	9_TMA1	2.22737
TMA1	Chemo-Naive_Tumor_Stroma	10C	9_TMA1	2.50509
TMA1	Chemo-Naive_Tumor_Stroma	10E	10_TMA1	2.47508
TMA1	Chemo-Naive_Tumor_Stroma	10F	10_TMA1	2.61118
TMA1	Chemo-Naive_Tumor_Stroma	10H	11_TMA1	2.52041
TMA1	Chemo-Naive_Tumor_Stroma	10I	11_TMA1	1.84213
TMA1	Chemo-Naive_Tumor_Stroma	10J	11_TMA1	2.52524
TMA1	Chemo-Naive_Tumor_Stroma	10L	12_TMA1	0.23312
TMA1	Chemo-Naive_Tumor_Stroma	11A	12_TMA1	1.25535
TMA1	Chemo-Naive_Tumor_Stroma	11C	13_TMA1	1.67861
TMA1	Chemo-Naive_Tumor_Stroma	11D	13_TMA1	1.76409
TMA1	Chemo-Naive_Tumor_Stroma	11F	14_TMA1	0.684444
TMA1	Chemo-Naive_Tumor_Stroma	11G	14_TMA1	1.08465
TMA1	Chemo-Naive_Tumor_Stroma	11H	14_TMA1	0.983764
TMA1	Chemo-Naive_Tumor_Stroma	11J	15_TMA1	1.85024
TMA1	Chemo-Naive_Tumor_Stroma	11K	15_TMA1	1.24523
TMA1	Chemo-Naive_Tumor_Stroma	12A	16_TMA1	0.376626
TMA1	Chemo-Naive_Tumor_Stroma	12B	16_TMA1	1.40513
TMA1	Chemo-Naive_Tumor_Stroma	12D	17_TMA1	1.60305
TMA1	Chemo-Naive_Tumor_Stroma	12G	18_TMA1	0.660244
TMA1	Chemo-Naive_Tumor_Stroma	12H	18_TMA1	1.21381
TMA1	Chemo-Naive_Tumor_Stroma	12J	19_TMA1	0.826368
TMA1	Chemo-Naive_Tumor_Stroma	12K	19_TMA1	3.30221
TMA1	Chemo-Naive_Tumor_Stroma	13A	20_TMA1	1.73105
TMA1	Chemo-Naive_Tumor_Stroma	13B	20_TMA1	1.6832
TMA1	Chemo-Naive_Tumor_Stroma	13D	21_TMA1	0.524671
TMA1	Chemo-Naive_Tumor_Stroma	13E	21_TMA1	1.90358
TMA1	Chemo-Naive_Tumor_Stroma	13K	1_TMA1	5.31204
TMA1	Chemo-Naive_Tumor_Stroma	13L	1_TMA1	2.23911
TMA1	Chemo-Naive_Tumor_Stroma	14B	2_TMA1	2.06704
TMA1	Chemo-Naive_Tumor_Stroma	14C	2_TMA1	1.24945
TMA1	Chemo-Naive_Tumor_Stroma	14E	3_TMA1	2.31261
TMA1	Chemo-Naive_Tumor_Stroma	14F	3_TMA1	2.14288
TMA1	Chemo-Naive_Tumor_Stroma	14H	4_TMA1	1.3891
TMA1	Chemo-Naive_Tumor_Stroma	14I	4_TMA1	0.800405
TMA1	Chemo-Naive_Tumor_Stroma	14K	5_TMA1	1.53528
TMA1	Chemo-Naive_Tumor_Stroma	14L	5_TMA1	1.05819
TMA1	Chemo-Naive_Tumor_Stroma	15B	6_TMA1	1.98504
TMA1	Chemo-Naive_Tumor_Stroma	15C	6_TMA1	1.6752
TMA1	Chemo-Naive_Tumor_Stroma	15E	7_TMA1	2.96808
TMA1	Chemo-Naive_Tumor_Stroma	15F	7_TMA1	1.31605
TMA1	Chemo-Naive_Tumor_Stroma	15H	8_TMA1	1.05089
TMA1	Chemo-Naive_Tumor_Stroma	15K	9_TMA1	2.06552
TMA1	Chemo-Naive_Tumor_Stroma	15L	9_TMA1	2.84781
TMA1	Chemo-Naive_Tumor_Stroma	16B	10_TMA1	2.30846
TMA1	Chemo-Naive_Tumor_Stroma	16C	10_TMA1	2.34058
TMA1	Chemo-Naive_Tumor_Stroma	16E	11_TMA1	1.1082
TMA1	Chemo-Naive_Tumor_Stroma	16F	11_TMA1	2.36599
TMA1	Chemo-Naive_Tumor_Stroma	16G	11_TMA1	2.34066
TMA1	Chemo-Naive_Tumor_Stroma	16I	12_TMA1	0.735029
TMA1	Chemo-Naive_Tumor_Stroma	16J	12_TMA1	1.40683
TMA1	Chemo-Naive_Tumor_Stroma	16L	13_TMA1	1.73173
TMA1	Chemo-Naive_Tumor_Stroma	17A	13_TMA1	1.32688
TMA1	Chemo-Naive_Tumor_Stroma	17C	14_TMA1	1.89887
TMA1	Chemo-Naive_Tumor_Stroma	17E	14_TMA1	0.263525
TMA1	Chemo-Naive_Tumor_Stroma	17G	15_TMA1	1.36424
TMA1	Chemo-Naive_Tumor_Stroma	17H	15_TMA1	1.70217
TMA1	Chemo-Naive_Tumor_Stroma	17J	16_TMA1	1.23892
TMA1	Chemo-Naive_Tumor_Stroma	17K	16_TMA1	2.24681
TMA1	Chemo-Naive_Tumor_Stroma	18A	17_TMA1	2.7566
TMA1	Chemo-Naive_Tumor_Stroma	18B	17_TMA1	2.68629
TMA1	Chemo-Naive_Tumor_Stroma	18D	18_TMA1	1.06139
TMA1	Chemo-Naive_Tumor_Stroma	18E	18_TMA1	1.91013
TMA1	Chemo-Naive_Tumor_Stroma	18H	19_TMA1	1.2561
TMA1	Chemo-Naive_Tumor_Stroma	18J	20_TMA1	1.92908
TMA1	Chemo-Naive_Tumor_Stroma	18K	20_TMA1	1.39658
TMA1	Chemo-Naive_Tumor_Stroma	19A	21_TMA1	1.22552
TMA1	Chemo-Naive_Tumor_Stroma	19B	21_TMA1	3.99788
TMA1	Chemo-Naive_Tumor_Stroma	2E	1_TMA1	3.4223
TMA1	Chemo-Naive_Tumor_Stroma	2F	1_TMA1	2.27259
TMA1	Chemo-Naive_Tumor_Stroma	2H	2_TMA1	1.3526
TMA1	Chemo-Naive_Tumor_Stroma	2I	2_TMA1	1.94497
TMA1	Chemo-Naive_Tumor_Stroma	2K	3_TMA1	2.6176
TMA1	Chemo-Naive_Tumor_Stroma	2L	3_TMA1	2.56901
TMA1	Chemo-Naive_Tumor_Stroma	3B	4_TMA1	1.33442
TMA1	Chemo-Naive_Tumor_Stroma	3C	4_TMA1	1.5053
TMA1	Chemo-Naive_Tumor_Stroma	3E	5_TMA1	1.08416
TMA1	Chemo-Naive_Tumor_Stroma	3F	5_TMA1	0.460721
TMA1	Chemo-Naive_Tumor_Stroma	3H	6_TMA1	1.20873
TMA1	Chemo-Naive_Tumor_Stroma	3I	6_TMA1	1.41016
TMA1	Chemo-Naive_Tumor_Stroma	3K	7_TMA1	1.51648
TMA1	Chemo-Naive_Tumor_Stroma	3L	7_TMA1	2.4626
TMA1	Chemo-Naive_Tumor_Stroma	4B	8_TMA1	0.589337
TMA1	Chemo-Naive_Tumor_Stroma	4C	8_TMA1	0.943135
TMA1	Chemo-Naive_Tumor_Stroma	4E	9_TMA1	1.93781
TMA1	Chemo-Naive_Tumor_Stroma	4F	9_TMA1	1.5937
TMA1	Chemo-Naive_Tumor_Stroma	4H	10_TMA1	2.43113
TMA1	Chemo-Naive_Tumor_Stroma	4I	10_TMA1	2.33824
TMA1	Chemo-Naive_Tumor_Stroma	4K	11_TMA1	2.2593
TMA1	Chemo-Naive_Tumor_Stroma	4L	11_TMA1	2.78534
TMA1	Chemo-Naive_Tumor_Stroma	5A	11_TMA1	0.378623
TMA1	Chemo-Naive_Tumor_Stroma	5C	12_TMA1	0.375881
TMA1	Chemo-Naive_Tumor_Stroma	5D	12_TMA1	1.78861
TMA1	Chemo-Naive_Tumor_Stroma	5F	13_TMA1	1.64205
TMA1	Chemo-Naive_Tumor_Stroma	5G	13_TMA1	1.20594
TMA1	Chemo-Naive_Tumor_Stroma	5I	14_TMA1	1.29523
TMA1	Chemo-Naive_Tumor_Stroma	5K	14_TMA1	1.1578
TMA1	Chemo-Naive_Tumor_Stroma	6A	15_TMA1	2.80712
TMA1	Chemo-Naive_Tumor_Stroma	6B	15_TMA1	1.46962
TMA1	Chemo-Naive_Tumor_Stroma	6G	17_TMA1	1.84118
TMA1	Chemo-Naive_Tumor_Stroma	6H	17_TMA1	1.37275
TMA1	Chemo-Naive_Tumor_Stroma	6J	18_TMA1	0.742961
TMA1	Chemo-Naive_Tumor_Stroma	6K	18_TMA1	0.974204
TMA1	Chemo-Naive_Tumor_Stroma	7A	19_TMA1	0.357252
TMA1	Chemo-Naive_Tumor_Stroma	7B	19_TMA1	0.879519
TMA1	Chemo-Naive_Tumor_Stroma	7D	20_TMA1	1.34546
TMA1	Chemo-Naive_Tumor_Stroma	7E	20_TMA1	1.63451
TMA1	Chemo-Naive_Tumor_Stroma	7G	21_TMA1	0.782999
TMA1	Chemo-Naive_Tumor_Stroma	7H	21_TMA1	2.60838
TMA1	Chemo-Naive_Tumor_Stroma	8B	1_TMA1	2.7526
TMA1	Chemo-Naive_Tumor_Stroma	8C	1_TMA1	1.40559
TMA1	Chemo-Naive_Tumor_Stroma	8E	2_TMA1	1.44751
TMA1	Chemo-Naive_Tumor_Stroma	8F	2_TMA1	2.31524
TMA1	Chemo-Naive_Tumor_Stroma	8H	3_TMA1	2.81621
TMA1	Chemo-Naive_Tumor_Stroma	8I	3_TMA1	2.66421
TMA1	Chemo-Naive_Tumor_Stroma	8K	4_TMA1	1.60592
TMA1	Chemo-Naive_Tumor_Stroma	8L	4_TMA1	0.819852
TMA1	Chemo-Naive_Tumor_Stroma	9B	5_TMA1	3.52892
TMA1	Chemo-Naive_Tumor_Stroma	9C	5_TMA1	2.0424
TMA1	Chemo-Naive_Tumor_Stroma	9E	6_TMA1	1.24207
TMA1	Chemo-Naive_Tumor_Stroma	9F	6_TMA1	1.72559
TMA1	Chemo-Naive_Tumor_Stroma	9H	7_TMA1	1.66974
TMA1	Chemo-Naive_Tumor_Stroma	9I	7_TMA1	1.62143
TMA1	Chemo-Naive_Tumor_Stroma	9K	8_TMA1	0.874209
TMA1	Chemo-Naive_Tumor_Stroma	9L	8_TMA1	4.32776
TMA1	Chemo-Naive_Tumor_Epithelial	10B	9_TMA1	10.3635
TMA1	Chemo-Naive_Tumor_Epithelial	10C	9_TMA1	12.5307
TMA1	Chemo-Naive_Tumor_Epithelial	10E	10_TMA1	9.05101
TMA1	Chemo-Naive_Tumor_Epithelial	10F	10_TMA1	2.07557
TMA1	Chemo-Naive_Tumor_Epithelial	10H	11_TMA1	11.3789
TMA1	Chemo-Naive_Tumor_Epithelial	10I	11_TMA1	1.76552
TMA1	Chemo-Naive_Tumor_Epithelial	10J	11_TMA1	8.01685
TMA1	Chemo-Naive_Tumor_Epithelial	10L	12_TMA1	43.4356
TMA1	Chemo-Naive_Tumor_Epithelial	11A	12_TMA1	20.9502
TMA1	Chemo-Naive_Tumor_Epithelial	11C	13_TMA1	27.1505
TMA1	Chemo-Naive_Tumor_Epithelial	11D	13_TMA1	19.4628
TMA1	Chemo-Naive_Tumor_Epithelial	11F	14_TMA1	47.115
TMA1	Chemo-Naive_Tumor_Epithelial	11G	14_TMA1	16.0505
TMA1	Chemo-Naive_Tumor_Epithelial	11H	14_TMA1	44.1703
TMA1	Chemo-Naive_Tumor_Epithelial	11J	15_TMA1	6.17172
TMA1	Chemo-Naive_Tumor_Epithelial	11K	15_TMA1	33.5965
TMA1	Chemo-Naive_Tumor_Epithelial	12A	16_TMA1	14.7069
TMA1	Chemo-Naive_Tumor_Epithelial	12B	16_TMA1	35.602
TMA1	Chemo-Naive_Tumor_Epithelial	12D	17_TMA1	14.4832
TMA1	Chemo-Naive_Tumor_Epithelial	12G	18_TMA1	31.2704
TMA1	Chemo-Naive_Tumor_Epithelial	12H	18_TMA1	26.8869
TMA1	Chemo-Naive_Tumor_Epithelial	12J	19_TMA1	28.277
TMA1	Chemo-Naive_Tumor_Epithelial	12K	19_TMA1	8.21136
TMA1	Chemo-Naive_Tumor_Epithelial	13A	20_TMA1	17.0944
TMA1	Chemo-Naive_Tumor_Epithelial	13B	20_TMA1	32.6928
TMA1	Chemo-Naive_Tumor_Epithelial	13D	21_TMA1	65.6004
TMA1	Chemo-Naive_Tumor_Epithelial	13E	21_TMA1	16.1712
TMA1	Chemo-Naive_Tumor_Epithelial	13K	1_TMA1	3.75648
TMA1	Chemo-Naive_Tumor_Epithelial	13L	1_TMA1	7.09632
TMA1	Chemo-Naive_Tumor_Epithelial	14B	2_TMA1	28.8097
TMA1	Chemo-Naive_Tumor_Epithelial	14C	2_TMA1	48.9927
TMA1	Chemo-Naive_Tumor_Epithelial	14E	3_TMA1	15.9504
TMA1	Chemo-Naive_Tumor_Epithelial	14F	3_TMA1	11.0778
TMA1	Chemo-Naive_Tumor_Epithelial	14H	4_TMA1	6.96236
TMA1	Chemo-Naive_Tumor_Epithelial	14I	4_TMA1	30.8056
TMA1	Chemo-Naive_Tumor_Epithelial	14K	5_TMA1	4.27197
TMA1	Chemo-Naive_Tumor_Epithelial	14L	5_TMA1	26.1766
TMA1	Chemo-Naive_Tumor_Epithelial	15B	6_TMA1	6.02062
TMA1	Chemo-Naive_Tumor_Epithelial	15C	6_TMA1	11.2171
TMA1	Chemo-Naive_Tumor_Epithelial	15E	7_TMA1	5.67948
TMA1	Chemo-Naive_Tumor_Epithelial	15F	7_TMA1	18.3833
TMA1	Chemo-Naive_Tumor_Epithelial	15H	8_TMA1	32.5776
TMA1	Chemo-Naive_Tumor_Epithelial	15K	9_TMA1	5.37742
TMA1	Chemo-Naive_Tumor_Epithelial	15L	9_TMA1	2.88016
TMA1	Chemo-Naive_Tumor_Epithelial	16B	10_TMA1	10.5135
TMA1	Chemo-Naive_Tumor_Epithelial	16C	10_TMA1	5.75195
TMA1	Chemo-Naive_Tumor_Epithelial	16E	11_TMA1	53.6647
TMA1	Chemo-Naive_Tumor_Epithelial	16F	11_TMA1	3.20021
TMA1	Chemo-Naive_Tumor_Epithelial	16G	11_TMA1	10.938
TMA1	Chemo-Naive_Tumor_Epithelial	16I	12_TMA1	41.0099
TMA1	Chemo-Naive_Tumor_Epithelial	16J	12_TMA1	14.0969
TMA1	Chemo-Naive_Tumor_Epithelial	16L	13_TMA1	10.5742
TMA1	Chemo-Naive_Tumor_Epithelial	17A	13_TMA1	21.6093
TMA1	Chemo-Naive_Tumor_Epithelial	17C	14_TMA1	33.2605
TMA1	Chemo-Naive_Tumor_Epithelial	17E	14_TMA1	23.7037
TMA1	Chemo-Naive_Tumor_Epithelial	17G	15_TMA1	32.1777
TMA1	Chemo-Naive_Tumor_Epithelial	17H	15_TMA1	25.5429
TMA1	Chemo-Naive_Tumor_Epithelial	17J	16_TMA1	11.41
TMA1	Chemo-Naive_Tumor_Epithelial	17K	16_TMA1	14.0732
TMA1	Chemo-Naive_Tumor_Epithelial	18A	17_TMA1	17.1781
TMA1	Chemo-Naive_Tumor_Epithelial	18B	17_TMA1	3.77615
TMA1	Chemo-Naive_Tumor_Epithelial	18D	18_TMA1	32.1622
TMA1	Chemo-Naive_Tumor_Epithelial	18E	18_TMA1	18.0032
TMA1	Chemo-Naive_Tumor_Epithelial	18H	19_TMA1	5.14434
TMA1	Chemo-Naive_Tumor_Epithelial	18J	20_TMA1	6.33889
TMA1	Chemo-Naive_Tumor_Epithelial	18K	20_TMA1	24.4639
TMA1	Chemo-Naive_Tumor_Epithelial	19A	21_TMA1	50.9435
TMA1	Chemo-Naive_Tumor_Epithelial	19B	21_TMA1	15.2022
TMA1	Chemo-Naive_Tumor_Epithelial	2E	1_TMA1	9.1451
TMA1	Chemo-Naive_Tumor_Epithelial	2F	1_TMA1	25.4377
TMA1	Chemo-Naive_Tumor_Epithelial	2H	2_TMA1	44.7455
TMA1	Chemo-Naive_Tumor_Epithelial	2I	2_TMA1	44.6999
TMA1	Chemo-Naive_Tumor_Epithelial	2K	3_TMA1	15.1297
TMA1	Chemo-Naive_Tumor_Epithelial	2L	3_TMA1	17.7773
TMA1	Chemo-Naive_Tumor_Epithelial	3B	4_TMA1	26.2062
TMA1	Chemo-Naive_Tumor_Epithelial	3C	4_TMA1	27.3805
TMA1	Chemo-Naive_Tumor_Epithelial	3E	5_TMA1	10.0264
TMA1	Chemo-Naive_Tumor_Epithelial	3F	5_TMA1	11.3754
TMA1	Chemo-Naive_Tumor_Epithelial	3H	6_TMA1	10.354
TMA1	Chemo-Naive_Tumor_Epithelial	3I	6_TMA1	20.1094
TMA1	Chemo-Naive_Tumor_Epithelial	3K	7_TMA1	15.8274
TMA1	Chemo-Naive_Tumor_Epithelial	3L	7_TMA1	24.6319
TMA1	Chemo-Naive_Tumor_Epithelial	4B	8_TMA1	55.4879
TMA1	Chemo-Naive_Tumor_Epithelial	4C	8_TMA1	19.213
TMA1	Chemo-Naive_Tumor_Epithelial	4E	9_TMA1	3.0445
TMA1	Chemo-Naive_Tumor_Epithelial	4F	9_TMA1	20.6426
TMA1	Chemo-Naive_Tumor_Epithelial	4H	10_TMA1	3.36222
TMA1	Chemo-Naive_Tumor_Epithelial	4I	10_TMA1	2.94564
TMA1	Chemo-Naive_Tumor_Epithelial	4K	11_TMA1	27.9522
TMA1	Chemo-Naive_Tumor_Epithelial	4L	11_TMA1	3.39662
TMA1	Chemo-Naive_Tumor_Epithelial	5A	11_TMA1	65.6576
TMA1	Chemo-Naive_Tumor_Epithelial	5C	12_TMA1	38.752
TMA1	Chemo-Naive_Tumor_Epithelial	5D	12_TMA1	19.9028
TMA1	Chemo-Naive_Tumor_Epithelial	5F	13_TMA1	13.0457
TMA1	Chemo-Naive_Tumor_Epithelial	5G	13_TMA1	37.6084
TMA1	Chemo-Naive_Tumor_Epithelial	5I	14_TMA1	43.7114
TMA1	Chemo-Naive_Tumor_Epithelial	5K	14_TMA1	35.9098
TMA1	Chemo-Naive_Tumor_Epithelial	6A	15_TMA1	19.6495
TMA1	Chemo-Naive_Tumor_Epithelial	6B	15_TMA1	22.6332
TMA1	Chemo-Naive_Tumor_Epithelial	6G	17_TMA1	11.2467
TMA1	Chemo-Naive_Tumor_Epithelial	6H	17_TMA1	9.81778
TMA1	Chemo-Naive_Tumor_Epithelial	6J	18_TMA1	38.7996
TMA1	Chemo-Naive_Tumor_Epithelial	6K	18_TMA1	54.0347
TMA1	Chemo-Naive_Tumor_Epithelial	7A	19_TMA1	13.9426
TMA1	Chemo-Naive_Tumor_Epithelial	7B	19_TMA1	3.99401
TMA1	Chemo-Naive_Tumor_Epithelial	7D	20_TMA1	13.7144
TMA1	Chemo-Naive_Tumor_Epithelial	7E	20_TMA1	43.7103
TMA1	Chemo-Naive_Tumor_Epithelial	7G	21_TMA1	25.7368
TMA1	Chemo-Naive_Tumor_Epithelial	7H	21_TMA1	13.7183
TMA1	Chemo-Naive_Tumor_Epithelial	8B	1_TMA1	8.58252
TMA1	Chemo-Naive_Tumor_Epithelial	8C	1_TMA1	22.1098
TMA1	Chemo-Naive_Tumor_Epithelial	8E	2_TMA1	47.564
TMA1	Chemo-Naive_Tumor_Epithelial	8F	2_TMA1	38.2513
TMA1	Chemo-Naive_Tumor_Epithelial	8H	3_TMA1	8.5744
TMA1	Chemo-Naive_Tumor_Epithelial	8I	3_TMA1	13.103
TMA1	Chemo-Naive_Tumor_Epithelial	8K	4_TMA1	20.7692
TMA1	Chemo-Naive_Tumor_Epithelial	8L	4_TMA1	17.9306
TMA1	Chemo-Naive_Tumor_Epithelial	9B	5_TMA1	4.53622
TMA1	Chemo-Naive_Tumor_Epithelial	9C	5_TMA1	21.197
TMA1	Chemo-Naive_Tumor_Epithelial	9E	6_TMA1	9.93458
TMA1	Chemo-Naive_Tumor_Epithelial	9F	6_TMA1	7.36081
TMA1	Chemo-Naive_Tumor_Epithelial	9H	7_TMA1	13.3791
TMA1	Chemo-Naive_Tumor_Epithelial	9I	7_TMA1	20.9348
TMA1	Chemo-Naive_Tumor_Epithelial	9K	8_TMA1	45.5853
TMA1	Chemo-Naive_Tumor_Epithelial	9L	8_TMA1	16.938
TMA1	Post-NACT_Tumor_Stroma	10A	8_TMA1	0.429233
TMA1	Post-NACT_Tumor_Stroma	10D	9_TMA1	2.50391
TMA1	Post-NACT_Tumor_Stroma	10G	10_TMA1	6.22141
TMA1	Post-NACT_Tumor_Stroma	10K	11_TMA1	1.61096
TMA1	Post-NACT_Tumor_Stroma	11B	12_TMA1	3.64606
TMA1	Post-NACT_Tumor_Stroma	11E	13_TMA1	1.69975
TMA1	Post-NACT_Tumor_Stroma	11I	14_TMA1	2.65308
TMA1	Post-NACT_Tumor_Stroma	11L	15_TMA1	4.385
TMA1	Post-NACT_Tumor_Stroma	12C	16_TMA1	5.79865
TMA1	Post-NACT_Tumor_Stroma	12F	17_TMA1	1.87157
TMA1	Post-NACT_Tumor_Stroma	12I	18_TMA1	4.58095
TMA1	Post-NACT_Tumor_Stroma	12L	19_TMA1	2.65562
TMA1	Post-NACT_Tumor_Stroma	13C	20_TMA1	1.86359
TMA1	Post-NACT_Tumor_Stroma	13F	21_TMA1	2.1815
TMA1	Post-NACT_Tumor_Stroma	14A	1_TMA1	3.09059
TMA1	Post-NACT_Tumor_Stroma	14D	2_TMA1	5.58654
TMA1	Post-NACT_Tumor_Stroma	14G	3_TMA1	5.02513
TMA1	Post-NACT_Tumor_Stroma	14J	4_TMA1	5.26678
TMA1	Post-NACT_Tumor_Stroma	15A	5_TMA1	3.47572
TMA1	Post-NACT_Tumor_Stroma	15D	6_TMA1	2.53176
TMA1	Post-NACT_Tumor_Stroma	15G	7_TMA1	3.22268
TMA1	Post-NACT_Tumor_Stroma	15J	8_TMA1	0.655793
TMA1	Post-NACT_Tumor_Stroma	16A	9_TMA1	3.87835
TMA1	Post-NACT_Tumor_Stroma	16D	10_TMA1	4.20413
TMA1	Post-NACT_Tumor_Stroma	16H	11_TMA1	1.65342
TMA1	Post-NACT_Tumor_Stroma	16K	12_TMA1	2.60375
TMA1	Post-NACT_Tumor_Stroma	17B	13_TMA1	6.13271
TMA1	Post-NACT_Tumor_Stroma	17F	14_TMA1	3.05606
TMA1	Post-NACT_Tumor_Stroma	17I	15_TMA1	3.2388
TMA1	Post-NACT_Tumor_Stroma	17L	16_TMA1	5.25164
TMA1	Post-NACT_Tumor_Stroma	18C	17_TMA1	2.37495
TMA1	Post-NACT_Tumor_Stroma	18F	18_TMA1	4.37203
TMA1	Post-NACT_Tumor_Stroma	19C	21_TMA1	1.8683
TMA1	Post-NACT_Tumor_Stroma	2G	1_TMA1	2.90739
TMA1	Post-NACT_Tumor_Stroma	2J	2_TMA1	5.35547
TMA1	Post-NACT_Tumor_Stroma	3A	3_TMA1	5.38355
TMA1	Post-NACT_Tumor_Stroma	3D	4_TMA1	1.26659
TMA1	Post-NACT_Tumor_Stroma	3G	5_TMA1	4.80031
TMA1	Post-NACT_Tumor_Stroma	3J	6_TMA1	6.88481
TMA1	Post-NACT_Tumor_Stroma	4A	7_TMA1	3.88727
TMA1	Post-NACT_Tumor_Stroma	4D	8_TMA1	0.0779326
TMA1	Post-NACT_Tumor_Stroma	4G	9_TMA1	4.09709
TMA1	Post-NACT_Tumor_Stroma	4J	10_TMA1	7.61823
TMA1	Post-NACT_Tumor_Stroma	5B	11_TMA1	3.6551
TMA1	Post-NACT_Tumor_Stroma	5E	12_TMA1	2.48563
TMA1	Post-NACT_Tumor_Stroma	5H	13_TMA1	5.38992
TMA1	Post-NACT_Tumor_Stroma	5L	14_TMA1	2.0497
TMA1	Post-NACT_Tumor_Stroma	6C	15_TMA1	3.97382
TMA1	Post-NACT_Tumor_Stroma	6F	16_TMA1	3.47988
TMA1	Post-NACT_Tumor_Stroma	6I	17_TMA1	1.64178
TMA1	Post-NACT_Tumor_Stroma	6L	18_TMA1	4.97145
TMA1	Post-NACT_Tumor_Stroma	7C	19_TMA1	5.2304
TMA1	Post-NACT_Tumor_Stroma	7I	21_TMA1	3.04616
TMA1	Post-NACT_Tumor_Stroma	8D	1_TMA1	1.33782
TMA1	Post-NACT_Tumor_Stroma	8G	2_TMA1	4.25778
TMA1	Post-NACT_Tumor_Stroma	8J	3_TMA1	5.61245
TMA1	Post-NACT_Tumor_Stroma	9A	4_TMA1	1.53862
TMA1	Post-NACT_Tumor_Stroma	9D	5_TMA1	4.16953
TMA1	Post-NACT_Tumor_Stroma	9G	6_TMA1	3.30177
TMA1	Post-NACT_Tumor_Stroma	9J	7_TMA1	4.77378
TMA1	Post-NACT_Tumor_Epithelial	10A	8_TMA1	113.76
TMA1	Post-NACT_Tumor_Epithelial	10D	9_TMA1	23.5218
TMA1	Post-NACT_Tumor_Epithelial	10G	10_TMA1	11.873
TMA1	Post-NACT_Tumor_Epithelial	10K	11_TMA1	98.2604
TMA1	Post-NACT_Tumor_Epithelial	11B	12_TMA1	95.7158
TMA1	Post-NACT_Tumor_Epithelial	11E	13_TMA1	129.669
TMA1	Post-NACT_Tumor_Epithelial	11I	14_TMA1	87.8969
TMA1	Post-NACT_Tumor_Epithelial	11L	15_TMA1	46.9127
TMA1	Post-NACT_Tumor_Epithelial	12C	16_TMA1	44.5664
TMA1	Post-NACT_Tumor_Epithelial	12F	17_TMA1	128.063
TMA1	Post-NACT_Tumor_Epithelial	12I	18_TMA1	43.1709
TMA1	Post-NACT_Tumor_Epithelial	12L	19_TMA1	26.5448
TMA1	Post-NACT_Tumor_Epithelial	13C	20_TMA1	37.1745
TMA1	Post-NACT_Tumor_Epithelial	13F	21_TMA1	133.855
TMA1	Post-NACT_Tumor_Epithelial	14A	1_TMA1	19.2268
TMA1	Post-NACT_Tumor_Epithelial	14D	2_TMA1	63.4657
TMA1	Post-NACT_Tumor_Epithelial	14G	3_TMA1	20.332
TMA1	Post-NACT_Tumor_Epithelial	14J	4_TMA1	13.7655
TMA1	Post-NACT_Tumor_Epithelial	15A	5_TMA1	78.7312
TMA1	Post-NACT_Tumor_Epithelial	15D	6_TMA1	60.167
TMA1	Post-NACT_Tumor_Epithelial	15G	7_TMA1	40.3526
TMA1	Post-NACT_Tumor_Epithelial	15J	8_TMA1	128.465
TMA1	Post-NACT_Tumor_Epithelial	16A	9_TMA1	89.71
TMA1	Post-NACT_Tumor_Epithelial	16D	10_TMA1	18.7825
TMA1	Post-NACT_Tumor_Epithelial	16H	11_TMA1	60.978
TMA1	Post-NACT_Tumor_Epithelial	16K	12_TMA1	85.4773
TMA1	Post-NACT_Tumor_Epithelial	17B	13_TMA1	63.6295
TMA1	Post-NACT_Tumor_Epithelial	17F	14_TMA1	2.71379
TMA1	Post-NACT_Tumor_Epithelial	17I	15_TMA1	80.5445
TMA1	Post-NACT_Tumor_Epithelial	17L	16_TMA1	30.1732
TMA1	Post-NACT_Tumor_Epithelial	18C	17_TMA1	105.952
TMA1	Post-NACT_Tumor_Epithelial	18F	18_TMA1	87.0069
TMA1	Post-NACT_Tumor_Epithelial	19C	21_TMA1	138.54
TMA1	Post-NACT_Tumor_Epithelial	2G	1_TMA1	23.275
TMA1	Post-NACT_Tumor_Epithelial	2J	2_TMA1	76.6623
TMA1	Post-NACT_Tumor_Epithelial	3A	3_TMA1	32.519
TMA1	Post-NACT_Tumor_Epithelial	3D	4_TMA1	97.0441
TMA1	Post-NACT_Tumor_Epithelial	3G	5_TMA1	52.9432
TMA1	Post-NACT_Tumor_Epithelial	3J	6_TMA1	19.4606
TMA1	Post-NACT_Tumor_Epithelial	4A	7_TMA1	44.7415
TMA1	Post-NACT_Tumor_Epithelial	4D	8_TMA1	84.4909
TMA1	Post-NACT_Tumor_Epithelial	4G	9_TMA1	76.1281
TMA1	Post-NACT_Tumor_Epithelial	4J	10_TMA1	23.5972
TMA1	Post-NACT_Tumor_Epithelial	5B	11_TMA1	106.591
TMA1	Post-NACT_Tumor_Epithelial	5E	12_TMA1	104.718
TMA1	Post-NACT_Tumor_Epithelial	5H	13_TMA1	76.336
TMA1	Post-NACT_Tumor_Epithelial	5L	14_TMA1	91.7802
TMA1	Post-NACT_Tumor_Epithelial	6C	15_TMA1	104.021
TMA1	Post-NACT_Tumor_Epithelial	6F	16_TMA1	63.9735
TMA1	Post-NACT_Tumor_Epithelial	6I	17_TMA1	134.948
TMA1	Post-NACT_Tumor_Epithelial	6L	18_TMA1	78.8027
TMA1	Post-NACT_Tumor_Epithelial	7C	19_TMA1	49.4046
TMA1	Post-NACT_Tumor_Epithelial	7I	21_TMA1	77.8791
TMA1	Post-NACT_Tumor_Epithelial	8D	1_TMA1	87.9974
TMA1	Post-NACT_Tumor_Epithelial	8G	2_TMA1	10.7035
TMA1	Post-NACT_Tumor_Epithelial	8J	3_TMA1	22.6093
TMA1	Post-NACT_Tumor_Epithelial	9A	4_TMA1	68.6091
TMA1	Post-NACT_Tumor_Epithelial	9D	5_TMA1	65.5785
TMA1	Post-NACT_Tumor_Epithelial	9G	6_TMA1	45.2272
TMA1	Post-NACT_Tumor_Epithelial	9J	7_TMA1	44.303
TMA2	Chemo-Naive_Tumor_Stroma	10A	30_TMA2	1.68404
TMA2	Chemo-Naive_Tumor_Stroma	10C	31_TMA2	1.17557
TMA2	Chemo-Naive_Tumor_Stroma	10F	32_TMA2	1.0225
TMA2	Chemo-Naive_Tumor_Stroma	10G	32_TMA2	0.764373
TMA2	Chemo-Naive_Tumor_Stroma	10I	33_TMA2	0.388778
TMA2	Chemo-Naive_Tumor_Stroma	10J	33_TMA2	0.459144
TMA2	Chemo-Naive_Tumor_Stroma	10L	34_TMA2	0.645217
TMA2	Chemo-Naive_Tumor_Stroma	11A	34_TMA2	0.218329
TMA2	Chemo-Naive_Tumor_Stroma	11C	35_TMA2	2.38849
TMA2	Chemo-Naive_Tumor_Stroma	11D	35_TMA2	1.70841
TMA2	Chemo-Naive_Tumor_Stroma	11F	36_TMA2	3.16288
TMA2	Chemo-Naive_Tumor_Stroma	11G	36_TMA2	1.48852
TMA2	Chemo-Naive_Tumor_Stroma	11I	37_TMA2	0.710463
TMA2	Chemo-Naive_Tumor_Stroma	11J	37_TMA2	1.46031
TMA2	Chemo-Naive_Tumor_Stroma	11L	38_TMA2	0.517814
TMA2	Chemo-Naive_Tumor_Stroma	12A	38_TMA2	1.48576
TMA2	Chemo-Naive_Tumor_Stroma	12D	39_TMA2	0.957953
TMA2	Chemo-Naive_Tumor_Stroma	12F	40_TMA2	0.837401
TMA2	Chemo-Naive_Tumor_Stroma	12G	40_TMA2	0.998745
TMA2	Chemo-Naive_Tumor_Stroma	12I	41_TMA2	1.32478
TMA2	Chemo-Naive_Tumor_Stroma	12L	42_TMA2	0.379579
TMA2	Chemo-Naive_Tumor_Stroma	13A	42_TMA2	1.46555
TMA2	Chemo-Naive_Tumor_Stroma	13G	22_TMA2	0.908172
TMA2	Chemo-Naive_Tumor_Stroma	13H	22_TMA2	1.66553
TMA2	Chemo-Naive_Tumor_Stroma	13J	23_TMA2	1.41058
TMA2	Chemo-Naive_Tumor_Stroma	13K	23_TMA2	1.42186
TMA2	Chemo-Naive_Tumor_Stroma	14A	24_TMA2	0.639603
TMA2	Chemo-Naive_Tumor_Stroma	14B	24_TMA2	1.3537
TMA2	Chemo-Naive_Tumor_Stroma	14D	25_TMA2	2.04083
TMA2	Chemo-Naive_Tumor_Stroma	14E	25_TMA2	1.71245
TMA2	Chemo-Naive_Tumor_Stroma	14G	26_TMA2	0.268034
TMA2	Chemo-Naive_Tumor_Stroma	14J	27_TMA2	0.8759
TMA2	Chemo-Naive_Tumor_Stroma	14K	27_TMA2	0.797196
TMA2	Chemo-Naive_Tumor_Stroma	15A	28_TMA2	0.956929
TMA2	Chemo-Naive_Tumor_Stroma	15B	28_TMA2	0.324873
TMA2	Chemo-Naive_Tumor_Stroma	15D	29_TMA2	0.737969
TMA2	Chemo-Naive_Tumor_Stroma	15E	29_TMA2	1.99882
TMA2	Chemo-Naive_Tumor_Stroma	15G	30_TMA2	1.29918
TMA2	Chemo-Naive_Tumor_Stroma	15H	30_TMA2	1.71781
TMA2	Chemo-Naive_Tumor_Stroma	15J	31_TMA2	1.32897
TMA2	Chemo-Naive_Tumor_Stroma	16A	32_TMA2	0.895678
TMA2	Chemo-Naive_Tumor_Stroma	16E	33_TMA2	0.836666
TMA2	Chemo-Naive_Tumor_Stroma	16G	34_TMA2	0.94626
TMA2	Chemo-Naive_Tumor_Stroma	16H	34_TMA2	0.374168
TMA2	Chemo-Naive_Tumor_Stroma	16J	35_TMA2	1.51608
TMA2	Chemo-Naive_Tumor_Stroma	16K	35_TMA2	1.2907
TMA2	Chemo-Naive_Tumor_Stroma	17A	36_TMA2	1.11979
TMA2	Chemo-Naive_Tumor_Stroma	17B	36_TMA2	1.93501
TMA2	Chemo-Naive_Tumor_Stroma	17D	37_TMA2	0.669462
TMA2	Chemo-Naive_Tumor_Stroma	17E	37_TMA2	0.447012
TMA2	Chemo-Naive_Tumor_Stroma	17G	38_TMA2	0.669886
TMA2	Chemo-Naive_Tumor_Stroma	17H	38_TMA2	0.603352
TMA2	Chemo-Naive_Tumor_Stroma	17J	39_TMA2	0.117528
TMA2	Chemo-Naive_Tumor_Stroma	17K	39_TMA2	0.707296
TMA2	Chemo-Naive_Tumor_Stroma	18B	40_TMA2	0.266267
TMA2	Chemo-Naive_Tumor_Stroma	18D	41_TMA2	0.901414
TMA2	Chemo-Naive_Tumor_Stroma	18E	41_TMA2	2.01911
TMA2	Chemo-Naive_Tumor_Stroma	18H	42_TMA2	1.5167
TMA2	Chemo-Naive_Tumor_Stroma	2E	22_TMA2	1.2815
TMA2	Chemo-Naive_Tumor_Stroma	2F	22_TMA2	1.75825
TMA2	Chemo-Naive_Tumor_Stroma	2H	23_TMA2	1.12819
TMA2	Chemo-Naive_Tumor_Stroma	2I	23_TMA2	1.4574
TMA2	Chemo-Naive_Tumor_Stroma	2K	24_TMA2	0.410873
TMA2	Chemo-Naive_Tumor_Stroma	2L	24_TMA2	0.915788
TMA2	Chemo-Naive_Tumor_Stroma	3C	25_TMA2	2.17452
TMA2	Chemo-Naive_Tumor_Stroma	3E	26_TMA2	0.725401
TMA2	Chemo-Naive_Tumor_Stroma	3F	26_TMA2	1.32365
TMA2	Chemo-Naive_Tumor_Stroma	3H	27_TMA2	1.02094
TMA2	Chemo-Naive_Tumor_Stroma	3I	27_TMA2	3.11301
TMA2	Chemo-Naive_Tumor_Stroma	3K	28_TMA2	1.11569
TMA2	Chemo-Naive_Tumor_Stroma	4B	29_TMA2	1.66366
TMA2	Chemo-Naive_Tumor_Stroma	4C	29_TMA2	2.15537
TMA2	Chemo-Naive_Tumor_Stroma	4E	30_TMA2	1.52578
TMA2	Chemo-Naive_Tumor_Stroma	4F	30_TMA2	1.90454
TMA2	Chemo-Naive_Tumor_Stroma	4H	31_TMA2	1.136
TMA2	Chemo-Naive_Tumor_Stroma	4K	32_TMA2	0.864281
TMA2	Chemo-Naive_Tumor_Stroma	4L	32_TMA2	0.861668
TMA2	Chemo-Naive_Tumor_Stroma	5B	33_TMA2	1.43849
TMA2	Chemo-Naive_Tumor_Stroma	5E	34_TMA2	0.975822
TMA2	Chemo-Naive_Tumor_Stroma	5F	34_TMA2	0.608911
TMA2	Chemo-Naive_Tumor_Stroma	5H	35_TMA2	1.32311
TMA2	Chemo-Naive_Tumor_Stroma	5I	35_TMA2	1.12128
TMA2	Chemo-Naive_Tumor_Stroma	5K	36_TMA2	1.99482
TMA2	Chemo-Naive_Tumor_Stroma	5L	36_TMA2	1.83863
TMA2	Chemo-Naive_Tumor_Stroma	6B	37_TMA2	0.92089
TMA2	Chemo-Naive_Tumor_Stroma	6C	37_TMA2	0.620406
TMA2	Chemo-Naive_Tumor_Stroma	6E	38_TMA2	0.92966
TMA2	Chemo-Naive_Tumor_Stroma	6F	38_TMA2	2.10363
TMA2	Chemo-Naive_Tumor_Stroma	6H	39_TMA2	0.822639
TMA2	Chemo-Naive_Tumor_Stroma	6I	39_TMA2	0.501458
TMA2	Chemo-Naive_Tumor_Stroma	6K	40_TMA2	0.86495
TMA2	Chemo-Naive_Tumor_Stroma	6L	40_TMA2	0.685078
TMA2	Chemo-Naive_Tumor_Stroma	7B	41_TMA2	0.975589
TMA2	Chemo-Naive_Tumor_Stroma	7C	41_TMA2	1.73408
TMA2	Chemo-Naive_Tumor_Stroma	7F	42_TMA2	1.78981
TMA2	Chemo-Naive_Tumor_Stroma	7L	22_TMA2	1.01892
TMA2	Chemo-Naive_Tumor_Stroma	8A	22_TMA2	2.08336
TMA2	Chemo-Naive_Tumor_Stroma	8C	23_TMA2	1.11805
TMA2	Chemo-Naive_Tumor_Stroma	8D	23_TMA2	0.591919
TMA2	Chemo-Naive_Tumor_Stroma	8F	24_TMA2	0.429237
TMA2	Chemo-Naive_Tumor_Stroma	8G	24_TMA2	1.54114
TMA2	Chemo-Naive_Tumor_Stroma	8I	25_TMA2	1.94645
TMA2	Chemo-Naive_Tumor_Stroma	8J	25_TMA2	3.22187
TMA2	Chemo-Naive_Tumor_Stroma	8L	26_TMA2	0.85109
TMA2	Chemo-Naive_Tumor_Stroma	9A	26_TMA2	1.00153
TMA2	Chemo-Naive_Tumor_Stroma	9C	27_TMA2	1.89883
TMA2	Chemo-Naive_Tumor_Stroma	9D	27_TMA2	1.34688
TMA2	Chemo-Naive_Tumor_Stroma	9F	28_TMA2	0.435512
TMA2	Chemo-Naive_Tumor_Stroma	9G	28_TMA2	0.710123
TMA2	Chemo-Naive_Tumor_Stroma	9I	29_TMA2	1.49958
TMA2	Chemo-Naive_Tumor_Stroma	9J	29_TMA2	1.18673
TMA2	Chemo-Naive_Tumor_Stroma	9L	30_TMA2	1.22447
TMA2	Chemo-Naive_Tumor_Epithelial	10A	30_TMA2	3.9663
TMA2	Chemo-Naive_Tumor_Epithelial	10C	31_TMA2	2.22142
TMA2	Chemo-Naive_Tumor_Epithelial	10F	32_TMA2	8.26747
TMA2	Chemo-Naive_Tumor_Epithelial	10G	32_TMA2	6.37523
TMA2	Chemo-Naive_Tumor_Epithelial	10I	33_TMA2	2.84389
TMA2	Chemo-Naive_Tumor_Epithelial	10J	33_TMA2	4.90887
TMA2	Chemo-Naive_Tumor_Epithelial	10L	34_TMA2	7.39063
TMA2	Chemo-Naive_Tumor_Epithelial	11A	34_TMA2	23.583
TMA2	Chemo-Naive_Tumor_Epithelial	11C	35_TMA2	1.0303
TMA2	Chemo-Naive_Tumor_Epithelial	11D	35_TMA2	1.0166
TMA2	Chemo-Naive_Tumor_Epithelial	11F	36_TMA2	0.286167
TMA2	Chemo-Naive_Tumor_Epithelial	11G	36_TMA2	5.22842
TMA2	Chemo-Naive_Tumor_Epithelial	11I	37_TMA2	16.8219
TMA2	Chemo-Naive_Tumor_Epithelial	11J	37_TMA2	11.5334
TMA2	Chemo-Naive_Tumor_Epithelial	11L	38_TMA2	0.249778
TMA2	Chemo-Naive_Tumor_Epithelial	12A	38_TMA2	1.68035
TMA2	Chemo-Naive_Tumor_Epithelial	12D	39_TMA2	3.2424
TMA2	Chemo-Naive_Tumor_Epithelial	12F	40_TMA2	5.35056
TMA2	Chemo-Naive_Tumor_Epithelial	12G	40_TMA2	14.8001
TMA2	Chemo-Naive_Tumor_Epithelial	12I	41_TMA2	18.7351
TMA2	Chemo-Naive_Tumor_Epithelial	12L	42_TMA2	4.41432
TMA2	Chemo-Naive_Tumor_Epithelial	13A	42_TMA2	1.69211
TMA2	Chemo-Naive_Tumor_Epithelial	13G	22_TMA2	18.8438
TMA2	Chemo-Naive_Tumor_Epithelial	13H	22_TMA2	6.91929
TMA2	Chemo-Naive_Tumor_Epithelial	13J	23_TMA2	12.3832
TMA2	Chemo-Naive_Tumor_Epithelial	13K	23_TMA2	7.93269
TMA2	Chemo-Naive_Tumor_Epithelial	14A	24_TMA2	17.1528
TMA2	Chemo-Naive_Tumor_Epithelial	14B	24_TMA2	2.25076
TMA2	Chemo-Naive_Tumor_Epithelial	14D	25_TMA2	0.574063
TMA2	Chemo-Naive_Tumor_Epithelial	14E	25_TMA2	3.49063
TMA2	Chemo-Naive_Tumor_Epithelial	14G	26_TMA2	16.7711
TMA2	Chemo-Naive_Tumor_Epithelial	14J	27_TMA2	2.81746
TMA2	Chemo-Naive_Tumor_Epithelial	14K	27_TMA2	11.9918
TMA2	Chemo-Naive_Tumor_Epithelial	15A	28_TMA2	6.43241
TMA2	Chemo-Naive_Tumor_Epithelial	15B	28_TMA2	6.39844
TMA2	Chemo-Naive_Tumor_Epithelial	15D	29_TMA2	10.486
TMA2	Chemo-Naive_Tumor_Epithelial	15E	29_TMA2	1.8002
TMA2	Chemo-Naive_Tumor_Epithelial	15G	30_TMA2	0.804071
TMA2	Chemo-Naive_Tumor_Epithelial	15H	30_TMA2	9.36202
TMA2	Chemo-Naive_Tumor_Epithelial	15J	31_TMA2	3.00527
TMA2	Chemo-Naive_Tumor_Epithelial	16A	32_TMA2	7.3924
TMA2	Chemo-Naive_Tumor_Epithelial	16E	33_TMA2	4.61013
TMA2	Chemo-Naive_Tumor_Epithelial	16G	34_TMA2	15.0394
TMA2	Chemo-Naive_Tumor_Epithelial	16H	34_TMA2	19.6139
TMA2	Chemo-Naive_Tumor_Epithelial	16J	35_TMA2	5.3896
TMA2	Chemo-Naive_Tumor_Epithelial	16K	35_TMA2	3.3444
TMA2	Chemo-Naive_Tumor_Epithelial	17A	36_TMA2	3.90409
TMA2	Chemo-Naive_Tumor_Epithelial	17B	36_TMA2	0.315377
TMA2	Chemo-Naive_Tumor_Epithelial	17D	37_TMA2	13.5992
TMA2	Chemo-Naive_Tumor_Epithelial	17E	37_TMA2	16.6933
TMA2	Chemo-Naive_Tumor_Epithelial	17G	38_TMA2	1.42634
TMA2	Chemo-Naive_Tumor_Epithelial	17H	38_TMA2	2.15993
TMA2	Chemo-Naive_Tumor_Epithelial	17J	39_TMA2	9.57113
TMA2	Chemo-Naive_Tumor_Epithelial	17K	39_TMA2	6.06344
TMA2	Chemo-Naive_Tumor_Epithelial	18B	40_TMA2	25.0077
TMA2	Chemo-Naive_Tumor_Epithelial	18D	41_TMA2	13.6082
TMA2	Chemo-Naive_Tumor_Epithelial	18E	41_TMA2	4.0637
TMA2	Chemo-Naive_Tumor_Epithelial	18H	42_TMA2	12.1202
TMA2	Chemo-Naive_Tumor_Epithelial	2E	22_TMA2	10.7562
TMA2	Chemo-Naive_Tumor_Epithelial	2F	22_TMA2	11.3913
TMA2	Chemo-Naive_Tumor_Epithelial	2H	23_TMA2	14.7262
TMA2	Chemo-Naive_Tumor_Epithelial	2I	23_TMA2	5.48352
TMA2	Chemo-Naive_Tumor_Epithelial	2K	24_TMA2	20.9674
TMA2	Chemo-Naive_Tumor_Epithelial	2L	24_TMA2	12.7478
TMA2	Chemo-Naive_Tumor_Epithelial	3C	25_TMA2	1.39797
TMA2	Chemo-Naive_Tumor_Epithelial	3E	26_TMA2	16.0507
TMA2	Chemo-Naive_Tumor_Epithelial	3F	26_TMA2	10.4392
TMA2	Chemo-Naive_Tumor_Epithelial	3H	27_TMA2	10.7582
TMA2	Chemo-Naive_Tumor_Epithelial	3I	27_TMA2	8.1431
TMA2	Chemo-Naive_Tumor_Epithelial	3K	28_TMA2	11.6809
TMA2	Chemo-Naive_Tumor_Epithelial	4B	29_TMA2	2.64467
TMA2	Chemo-Naive_Tumor_Epithelial	4C	29_TMA2	0.614213
TMA2	Chemo-Naive_Tumor_Epithelial	4E	30_TMA2	5.15092
TMA2	Chemo-Naive_Tumor_Epithelial	4F	30_TMA2	4.97429
TMA2	Chemo-Naive_Tumor_Epithelial	4H	31_TMA2	9.01873
TMA2	Chemo-Naive_Tumor_Epithelial	4K	32_TMA2	6.19908
TMA2	Chemo-Naive_Tumor_Epithelial	4L	32_TMA2	22.5991
TMA2	Chemo-Naive_Tumor_Epithelial	5B	33_TMA2	2.55177
TMA2	Chemo-Naive_Tumor_Epithelial	5E	34_TMA2	19.0706
TMA2	Chemo-Naive_Tumor_Epithelial	5F	34_TMA2	19.7162
TMA2	Chemo-Naive_Tumor_Epithelial	5H	35_TMA2	3.83556
TMA2	Chemo-Naive_Tumor_Epithelial	5I	35_TMA2	2.90117
TMA2	Chemo-Naive_Tumor_Epithelial	5K	36_TMA2	10.6411
TMA2	Chemo-Naive_Tumor_Epithelial	5L	36_TMA2	5.15566
TMA2	Chemo-Naive_Tumor_Epithelial	6B	37_TMA2	23.0075
TMA2	Chemo-Naive_Tumor_Epithelial	6C	37_TMA2	14.3152
TMA2	Chemo-Naive_Tumor_Epithelial	6E	38_TMA2	0.629757
TMA2	Chemo-Naive_Tumor_Epithelial	6F	38_TMA2	1.81614
TMA2	Chemo-Naive_Tumor_Epithelial	6H	39_TMA2	13.5023
TMA2	Chemo-Naive_Tumor_Epithelial	6I	39_TMA2	20.8147
TMA2	Chemo-Naive_Tumor_Epithelial	6K	40_TMA2	16.0007
TMA2	Chemo-Naive_Tumor_Epithelial	6L	40_TMA2	16.7295
TMA2	Chemo-Naive_Tumor_Epithelial	7B	41_TMA2	17.3529
TMA2	Chemo-Naive_Tumor_Epithelial	7C	41_TMA2	6.42568
TMA2	Chemo-Naive_Tumor_Epithelial	7F	42_TMA2	7.60428
TMA2	Chemo-Naive_Tumor_Epithelial	7L	22_TMA2	17.1218
TMA2	Chemo-Naive_Tumor_Epithelial	8A	22_TMA2	4.5412
TMA2	Chemo-Naive_Tumor_Epithelial	8C	23_TMA2	15.7414
TMA2	Chemo-Naive_Tumor_Epithelial	8D	23_TMA2	12.7829
TMA2	Chemo-Naive_Tumor_Epithelial	8F	24_TMA2	14.8741
TMA2	Chemo-Naive_Tumor_Epithelial	8G	24_TMA2	0.407786
TMA2	Chemo-Naive_Tumor_Epithelial	8I	25_TMA2	1.97299
TMA2	Chemo-Naive_Tumor_Epithelial	8J	25_TMA2	0.980998
TMA2	Chemo-Naive_Tumor_Epithelial	8L	26_TMA2	17.9057
TMA2	Chemo-Naive_Tumor_Epithelial	9A	26_TMA2	14.2267
TMA2	Chemo-Naive_Tumor_Epithelial	9C	27_TMA2	2.19464
TMA2	Chemo-Naive_Tumor_Epithelial	9D	27_TMA2	9.59715
TMA2	Chemo-Naive_Tumor_Epithelial	9F	28_TMA2	9.28806
TMA2	Chemo-Naive_Tumor_Epithelial	9G	28_TMA2	6.92788
TMA2	Chemo-Naive_Tumor_Epithelial	9I	29_TMA2	2.14094
TMA2	Chemo-Naive_Tumor_Epithelial	9J	29_TMA2	4.00955
TMA2	Chemo-Naive_Tumor_Epithelial	9L	30_TMA2	8.98289
TMA2	Post-NACT_Tumor_Stroma	10B	30_TMA2	1.81209
TMA2	Post-NACT_Tumor_Stroma	10E	31_TMA2	4.66955
TMA2	Post-NACT_Tumor_Stroma	10H	32_TMA2	1.41194
TMA2	Post-NACT_Tumor_Stroma	10K	33_TMA2	4.75095
TMA2	Post-NACT_Tumor_Stroma	11B	34_TMA2	1.03003
TMA2	Post-NACT_Tumor_Stroma	11E	35_TMA2	4.80666
TMA2	Post-NACT_Tumor_Stroma	11H	36_TMA2	2.75743
TMA2	Post-NACT_Tumor_Stroma	11K	37_TMA2	2.67683
TMA2	Post-NACT_Tumor_Stroma	12B	38_TMA2	1.58506
TMA2	Post-NACT_Tumor_Stroma	12H	40_TMA2	3.07743
TMA2	Post-NACT_Tumor_Stroma	12K	41_TMA2	2.83205
TMA2	Post-NACT_Tumor_Stroma	13B	42_TMA2	3.64301
TMA2	Post-NACT_Tumor_Stroma	14C	24_TMA2	2.11764
TMA2	Post-NACT_Tumor_Stroma	14F	25_TMA2	1.59837
TMA2	Post-NACT_Tumor_Stroma	14I	26_TMA2	1.16624
TMA2	Post-NACT_Tumor_Stroma	14L	27_TMA2	3.26262
TMA2	Post-NACT_Tumor_Stroma	15F	29_TMA2	1.18726
TMA2	Post-NACT_Tumor_Stroma	15I	30_TMA2	1.48339
TMA2	Post-NACT_Tumor_Stroma	15L	31_TMA2	2.04945
TMA2	Post-NACT_Tumor_Stroma	16C	32_TMA2	2.85308
TMA2	Post-NACT_Tumor_Stroma	16F	33_TMA2	1.3543
TMA2	Post-NACT_Tumor_Stroma	16I	34_TMA2	0.582125
TMA2	Post-NACT_Tumor_Stroma	16L	35_TMA2	3.5773
TMA2	Post-NACT_Tumor_Stroma	17C	36_TMA2	3.25478
TMA2	Post-NACT_Tumor_Stroma	17F	37_TMA2	2.22898
TMA2	Post-NACT_Tumor_Stroma	17I	38_TMA2	4.94731
TMA2	Post-NACT_Tumor_Stroma	18C	40_TMA2	1.17954
TMA2	Post-NACT_Tumor_Stroma	18F	41_TMA2	2.11129
TMA2	Post-NACT_Tumor_Stroma	18I	42_TMA2	3.97592
TMA2	Post-NACT_Tumor_Stroma	2G	22_TMA2	10.6448
TMA2	Post-NACT_Tumor_Stroma	2J	23_TMA2	3.1103
TMA2	Post-NACT_Tumor_Stroma	3A	24_TMA2	3.21627
TMA2	Post-NACT_Tumor_Stroma	3D	25_TMA2	3.63335
TMA2	Post-NACT_Tumor_Stroma	3G	26_TMA2	8.55299
TMA2	Post-NACT_Tumor_Stroma	4D	29_TMA2	5.00639
TMA2	Post-NACT_Tumor_Stroma	4G	30_TMA2	2.43154
TMA2	Post-NACT_Tumor_Stroma	4J	31_TMA2	7.83479
TMA2	Post-NACT_Tumor_Stroma	5A	32_TMA2	1.82662
TMA2	Post-NACT_Tumor_Stroma	5D	33_TMA2	1.98588
TMA2	Post-NACT_Tumor_Stroma	5G	34_TMA2	2.10626
TMA2	Post-NACT_Tumor_Stroma	5J	35_TMA2	5.17945
TMA2	Post-NACT_Tumor_Stroma	6A	36_TMA2	2.66948
TMA2	Post-NACT_Tumor_Stroma	6D	37_TMA2	1.1122
TMA2	Post-NACT_Tumor_Stroma	6G	38_TMA2	2.04228
TMA2	Post-NACT_Tumor_Stroma	7A	40_TMA2	2.4963
TMA2	Post-NACT_Tumor_Stroma	7D	41_TMA2	2.04253
TMA2	Post-NACT_Tumor_Stroma	8E	23_TMA2	2.9337
TMA2	Post-NACT_Tumor_Stroma	8H	24_TMA2	6.6913
TMA2	Post-NACT_Tumor_Stroma	8K	25_TMA2	5.40676
TMA2	Post-NACT_Tumor_Stroma	9B	26_TMA2	4.94702
TMA2	Post-NACT_Tumor_Stroma	9K	29_TMA2	1.82071
TMA2	Post-NACT_Tumor_Epithelial	10B	30_TMA2	10.6795
TMA2	Post-NACT_Tumor_Epithelial	10E	31_TMA2	17.9386
TMA2	Post-NACT_Tumor_Epithelial	10H	32_TMA2	33.5936
TMA2	Post-NACT_Tumor_Epithelial	10K	33_TMA2	8.09209
TMA2	Post-NACT_Tumor_Epithelial	11B	34_TMA2	35.8855
TMA2	Post-NACT_Tumor_Epithelial	11E	35_TMA2	8.37853
TMA2	Post-NACT_Tumor_Epithelial	11H	36_TMA2	20.811
TMA2	Post-NACT_Tumor_Epithelial	11K	37_TMA2	28.0986
TMA2	Post-NACT_Tumor_Epithelial	12B	38_TMA2	47.3292
TMA2	Post-NACT_Tumor_Epithelial	12H	40_TMA2	12.0561
TMA2	Post-NACT_Tumor_Epithelial	12K	41_TMA2	28.2368
TMA2	Post-NACT_Tumor_Epithelial	13B	42_TMA2	0.784611
TMA2	Post-NACT_Tumor_Epithelial	14C	24_TMA2	0.900974
TMA2	Post-NACT_Tumor_Epithelial	14F	25_TMA2	0.667571
TMA2	Post-NACT_Tumor_Epithelial	14I	26_TMA2	19.455
TMA2	Post-NACT_Tumor_Epithelial	14L	27_TMA2	32.3668
TMA2	Post-NACT_Tumor_Epithelial	15F	29_TMA2	12.8236
TMA2	Post-NACT_Tumor_Epithelial	15I	30_TMA2	5.84674
TMA2	Post-NACT_Tumor_Epithelial	15L	31_TMA2	10.6248
TMA2	Post-NACT_Tumor_Epithelial	16C	32_TMA2	18.5331
TMA2	Post-NACT_Tumor_Epithelial	16F	33_TMA2	6.10403
TMA2	Post-NACT_Tumor_Epithelial	16I	34_TMA2	62.8708
TMA2	Post-NACT_Tumor_Epithelial	16L	35_TMA2	3.79672
TMA2	Post-NACT_Tumor_Epithelial	17C	36_TMA2	13.0867
TMA2	Post-NACT_Tumor_Epithelial	17F	37_TMA2	31.9885
TMA2	Post-NACT_Tumor_Epithelial	17I	38_TMA2	25.4952
TMA2	Post-NACT_Tumor_Epithelial	18C	40_TMA2	25.7099
TMA2	Post-NACT_Tumor_Epithelial	18F	41_TMA2	33.1934
TMA2	Post-NACT_Tumor_Epithelial	18I	42_TMA2	8.96387
TMA2	Post-NACT_Tumor_Epithelial	2G	22_TMA2	1.89387
TMA2	Post-NACT_Tumor_Epithelial	2J	23_TMA2	46.009
TMA2	Post-NACT_Tumor_Epithelial	3A	24_TMA2	12.0177
TMA2	Post-NACT_Tumor_Epithelial	3D	25_TMA2	10.3575
TMA2	Post-NACT_Tumor_Epithelial	3G	26_TMA2	3.55546
TMA2	Post-NACT_Tumor_Epithelial	4D	29_TMA2	1.15848
TMA2	Post-NACT_Tumor_Epithelial	4G	30_TMA2	18.5026
TMA2	Post-NACT_Tumor_Epithelial	4J	31_TMA2	6.77349
TMA2	Post-NACT_Tumor_Epithelial	5A	32_TMA2	9.72568
TMA2	Post-NACT_Tumor_Epithelial	5D	33_TMA2	37.0463
TMA2	Post-NACT_Tumor_Epithelial	5G	34_TMA2	43.9907
TMA2	Post-NACT_Tumor_Epithelial	5J	35_TMA2	6.64207
TMA2	Post-NACT_Tumor_Epithelial	6A	36_TMA2	24.4364
TMA2	Post-NACT_Tumor_Epithelial	6D	37_TMA2	46.5377
TMA2	Post-NACT_Tumor_Epithelial	6G	38_TMA2	44.812
TMA2	Post-NACT_Tumor_Epithelial	7A	40_TMA2	30.4944
TMA2	Post-NACT_Tumor_Epithelial	7D	41_TMA2	34.5619
TMA2	Post-NACT_Tumor_Epithelial	8E	23_TMA2	24.143
TMA2	Post-NACT_Tumor_Epithelial	8H	24_TMA2	1.18562
TMA2	Post-NACT_Tumor_Epithelial	8K	25_TMA2	2.55515
TMA2	Post-NACT_Tumor_Epithelial	9B	26_TMA2	5.81318
TMA2	Post-NACT_Tumor_Epithelial	9K	29_TMA2	7.66285

## Sheet: Figure_4
Figure 4l
	# GREAT version 4.0.4	Species assembly: hg38	Association rule: Basal+extension: 5000 bp upstream, 1000 bp downstream, 1000000 bp max extension, curated regulatory domains included
	# Term Name	Binom Rank	Binom Raw P-Value	Binom FDR Q-Val	Binom Fold Enrichment	Binom Observed Region Hits	Binom Region Set Coverage	Hyper Rank	Hyper FDR Q-Val	Hyper Fold Enrichment	Hyper Observed Gene Hits	Hyper Total Genes	Hyper Gene Set Coverage
	cellular response to topologically incorrect protein	11	4.51748e-16	5.40413e-13	2.32171	118	0.0189285	181	0.00154784	1.49819	72	139	0.0110906
	endoplasmic reticulum unfolded protein response	15	3.45334e-15	3.0295e-12	2.44525	100	0.0160411	201	0.00359287	1.52228	60	114	0.00924214
	response to topologically incorrect protein	19	1.64782e-14	1.14124e-11	2.05027	139	0.0222971	225	0.0053537	1.39796	87	180	0.0134011
	cellular response to unfolded protein	26	2.41696e-13	1.22326e-10	2.24309	103	0.0165223	202	0.00361346	1.50592	63	121	0.00970425
	positive regulation of mitochondrial outer membrane permeabilization involved in apoptotic signaling pathway	62	6.6107e-10	1.40307e-07	2.67526	52	0.00834135	252	0.00854072	1.8761	24	37	0.00369686
	telomere maintenance	66	9.56036e-10	1.90613e-07	2.14554	79	0.0126724	310	0.0176846	1.47398	53	104	0.00816389
	regulation of membrane permeability	69	1.13493e-09	2.16443e-07	2.1031	82	0.0131537	220	0.00513214	1.60685	45	81	0.00693161
	regulation of mitochondrial outer membrane permeabilization involved in apoptotic signaling pathway	74	1.67284e-09	2.97473e-07	2.49751	56	0.008983	363	0.0251279	1.69767	27	46	0.00415896
	regulation of mitochondrial membrane permeability	77	2.49367e-09	4.26159e-07	2.15813	74	0.0118704	240	0.00690796	1.62446	41	73	0.00631547
	COPII vesicle coating	82	4.5767e-09	7.34449e-07	2.19258	69	0.0110683	262	0.0100686	1.65276	36	63	0.00554529
	COPII-coated vesicle budding	86	4.80008e-09	7.34469e-07	2.1489	72	0.0115496	206	0.00403568	1.68359	39	67	0.00600739
	vesicle coating	90	7.35316e-09	1.07511e-06	2.16562	69	0.0110683	322	0.0188031	1.6019	36	65	0.00554529
	vesicle targeting, to, from or within Golgi	95	9.7192e-09	1.34626e-06	2.13633	70	0.0112287	348	0.0231196	1.57377	37	68	0.00569932
	positive regulation of protein insertion into mitochondrial membrane involved in apoptotic signaling pathway	103	2.00786e-08	2.56519e-06	2.59979	45	0.00721848	355	0.0243699	1.89497	19	29	0.00292668
	proteasome assembly	104	2.34989e-08	2.97329e-06	4.9942	19	0.0030478	289	0.0139413	2.44735	11	13	0.00169439
	G1 DNA damage checkpoint	120	8.40815e-08	9.22023e-06	2.02798	69	0.0110683	265	0.0103381	1.60685	40	72	0.00616143
	mitotic G1 DNA damage checkpoint	135	1.52229e-07	1.48384e-05	2.01793	67	0.0107475	296	0.0151403	1.58874	39	71	0.00600739
	activation of JUN kinase activity	222	8.70862e-06	0.000516202	2.02771	47	0.0075393	399	0.0335374	1.76753	22	36	0.00338879
	establishment of protein localization to Golgi	425	0.000273924	0.00848135	3.24765	13	0.00208534	417	0.0400687	2.57096	8	9	0.00123229
	cardiolipin biosynthetic process	465	0.000418605	0.0118461	4.64888	8	0.00128328	345	0.0224776	2.89233	7	7	0.00107825
Figure 4j
	Term	Overlap	P-value	Adjusted P-value	Old P-value	Old Adjusted P-value	Odds Ratio	Combined Score	Genes
	Regulation Of Apoptotic Process (GO:0042981)	31/705	2.11e-07	0.000424	0	0	3.12349	48.0192	TOP2A;DDX3X;CITED2;HSPB1;THBS1;RTN4;HSP90B1;LGALS1;NUAK2;SIX4;MYC;PHLDA1;SOX4;IER3;EGR1;JUN;DFFA;ANXA1;TNFRSF12A;PLK2;PLAUR;TNFRSF10A;SMAD6;DUSP6;DNAJA1;RSL1D1;REST;AXL;TRIM35;GAS1;HSPA1B
	Negative Regulation Of Gene Expression (GO:0010629)	19/336	1.47e-06	0.00147775	0	0	3.97636	53.4123	YTHDF2;DDX3X;TIPARP;CITED2;ZNF281;CHD4;ZFP36L2;SLC7A5;PPP2CB;REST;CLDN3;LIN28A;NCL;NOCT;ENC1;SERBP1;ZNF503;PABPC1;HSPA1B
	Negative Regulation Of Cellular Process (GO:0048523)	24/537	4e-06	0.00268332	0	0	3.12586	38.8559	KLF10;ZBTB17;BTG1;DDX3X;SPINT2;AXIN2;SMAD6;TOB2;ING1;THBS1;RTN4;REST;CLDN3;SOX17;ADAM15;SERTAD2;ADAMTS1;CCDC85B;MYC;SESN2;ZNF503;SOX4;HSPA1B;TNFRSF21
	Negative Regulation Of Growth (GO:0045926)	10/124	2.44e-05	0.00607388	0	0	5.70467	60.5793	BTG1;DDX3X;SOX17;ADAM15;CCDC85B;SERTAD2;SESN2;ING1;RTN4;HSPA1B
	Regulation Of Stem Cell Population Maintenance (GO:2000036)	1956-07-01	2.48e-05	0.00607388	0	0	9.22932	97.8719	REST;ZNF706;MYC;NCOA3;ARID4B;ING1;WDR43
	Negative Regulation Of Transcription By RNA Polymerase II (GO:0000122)	28/763	2.51e-05	0.00607388	0	0	2.55144	27.0227	CEBPB;CITED2;ARID4B;CHD4;ING1;IRF2BPL;DNAJB1;MYC;ZNF669;ZNF425;HES1;SOX4;HEXIM1;KLF10;SPEN;ZBTB17;JUN;EDN1;ZNF281;GATAD2B;THAP1;SMAD7;REST;ZBTB6;ID4;ZNF217;BCOR;JDP2
	Negative Regulation Of Stem Cell Differentiation (GO:2000737)	2025-04-12	2.57e-05	0.00607388	0	0	32.0537	338.745	REST;YTHDF2;HES1;ZFP36L2
	Negative Regulation Of Cell Growth (GO:0030308)	10/125	2.62e-05	0.00607388	0	0	5.65477	59.6551	BTG1;DDX3X;SOX17;ADAM15;CCDC85B;SERTAD2;SESN2;ING1;RTN4;HSPA1B
	Negative Regulation Of DNA-templated Transcription (GO:0045892)	34/1025	2.71e-05	0.00607388	0	0	2.3159	24.3515	CEBPB;CITED2;ARID4B;CHD4;ING1;IRF2BPL;DNAJB1;ZNF706;SIX4;CCDC85B;MYC;ZNF669;ZNF503;ZNF425;HES1;SOX4;HEXIM1;KLF10;SPEN;HSPA8;ZBTB17;JUN;EDN1;ZNF281;GATAD2B;THAP1;SMAD7;CENPF;REST;ZBTB6;ID4;ZNF217;BCOR;JDP2
	Negative Regulation Of Nucleic Acid-Templated Transcription (GO:1903507)	20/456	3.37e-05	0.00663372	0	0	3.03493	31.2543	HEXIM1;KLF10;SPEN;HSPA8;JUN;CITED2;ZNF281;CHD4;GATAD2B;CENPF;REST;ZNF706;SIX4;CCDC85B;ID4;ZNF217;ZNF503;ZNF425;HES1;BCOR
	Negative Regulation Of Macromolecule Metabolic Process (GO:0010605)	12/186	3.62e-05	0.00663372	0	0	4.50121	46.0297	SLC7A5;PPP2CB;EDN1;REST;CLDN3;TIPARP;CITED2;ZNF281;NOCT;ZNF503;CHD4;LDLR
	Regulation Of Translational Initiation (GO:0006446)	1965-07-01	6.61e-05	0.0108121	0	0	7.79361	75.0101	PPP1R15B;DDX3X;EIF2B2;YTHDF2;EIF5;HSPB1;EIF4G1
	Regulation Of Cell Population Proliferation (GO:0042127)	27/766	6.98e-05	0.0108121	0	0	2.43787	23.3317	BTG1;NOP2;TOB2;ING1;THBS1;SIX4;EPCAM;ADAMTS1;MYC;S100A13;ZNF503;HES1;JUNB;IER5;SOX4;KLF10;WWTR1;ZBTB17;JUN;EDN1;AXIN2;SMAD6;FOSL1;SQLE;REST;CLDN3;HSPA1B
	Regulation Of Viral Genome Replication (GO:0045069)	1967-07-01	8.04e-05	0.0108184	0	0	7.53306	71.0261	IFITM3;IFIH1;DDX3X;IFIT5;ISG15;PABPC1;IFIT1
	Regulation Of Translation (GO:0006417)	12/202	8.05e-05	0.0108184	0	0	4.11878	38.827	MTPN;EIF5;EIF2B2;LIN28A;DDX3X;NCL;ENC1;SERBP1;HSPB1;THBS1;SOX4;EIF4G1
	Negative Regulation Of Cell Population Proliferation (GO:0008285)	17/379	9.98e-05	0.0120482	0	0	3.08715	28.4401	KLF10;ZBTB17;BTG1;AXIN2;SMAD6;TOB2;ING1;THBS1;REST;CLDN3;ADAMTS1;MYC;ZNF503;HES1;TRIB1;SOX4;HSPA1B
	Negative Regulation Of Cell Differentiation (GO:0045596)	12/207	0.000102	0.0120482	0	0	4.01214	36.8876	NFKBIA;WWTR1;REST;YTHDF2;CCDC85B;NOCT;HES1;SPRY1;SMAD6;SOX4;ZFP36L2;SMAD7
	Mitral Valve Development (GO:0003174)	2025-03-07	0.000124	0.0139299	0	0	47.9343	431.011	AXIN2;SMAD6;SOX4
	Regulation Of mRNA Stability (GO:0043488)	1974-07-01	0.000152	0.0160817	0	0	6.74362	59.3034	YTHDF2;KHSRP;NOCT;SERBP1;AXIN2;PABPC1;ZFP36L2
	Regulation Of Cell Migration (GO:0030334)	18/434	0.000167	0.0168474	0	0	2.84617	24.7509	CLIC4;EDN1;SEMA7A;ANXA1;FZD4;CITED2;ARID4B;ING1;THBS1;SMAD7;CLDN4;RAP2A;PARD6B;CLDN3;ADAM15;ADAM9;AMOTL2;EPHA2
	Proline Transport (GO:0015824)	2025-03-08	0.000197	0.0185815	0	0	38.3455	327.213	SLC7A5;SLC3A2;SLC38A2
	Regulation Of Transcription By RNA Polymerase II (GO:0006357)	52/2028	0.000212	0.0185815	0	0	1.79974	15.2269	DDX3X;CITED2;ARID4B;CHD4;ING1;MEOX1;IRF2BPL;FOXQ1;SOX17;SIX4;MYC;JUNB;IER5;IER2;SOX4;TEAD4;KLF10;BRD2;EDN1;ZNF281;NCOA3;THAP1;SLTM;JDP2;CEBPB;DDX21;DNAJB1;EPCAM;PCBP1;ZNF669;ZNF625;ZNF425;HES1;S100A10;HEXIM1;SPEN;EGR1;WWTR1;ZBTB17;JUN;AKIRIN1;SMAD6;GATAD2B;SMAD7;FOSL1;NFKBIA;REST;ZBTB6;TEF;ID4;ZNF217;BCOR
	Negative Regulation Of Apoptotic Process (GO:0043066)	19/482	0.000212	0.0185815	0	0	2.70196	22.8544	DFFA;ANXA1;DDX3X;CITED2;PLK2;PLAUR;HSPB1;SMAD6;THBS1;HSP90B1;FOXQ1;DNAJA1;NUAK2;SIX4;AXL;MYC;SFN;HSPA1B;IER3
	Negative Regulation Of Cell Motility (GO:2000146)	9/133	0.000239	0.0188363	0	0	4.70212	39.2147	CLIC4;RAP2A;CLDN3;ADAM15;CITED2;ARID4B;SPINT2;ING1;SMAD7
	Regulation Of Cell Growth (GO:0001558)	12/227	0.00024	0.0188363	0	0	3.63519	30.2919	MTPN;BTG1;DDX3X;SOX17;ADAM15;SERTAD2;CCDC85B;SESN2;ING1;HSPA1B;RTN4;EIF4G1
	Positive Regulation Of DNA-templated Transcription (GO:0045893)	36/1243	0.000243	0.0188363	0	0	2.00453	16.6822	CEBPB;DDX3X;CITED2;DDX21;CHD4;ING1;WDR43;IRF2BPL;SOX17;SIX4;EPCAM;MYC;PCBP1;HES1;JUNB;IER5;IER2;SOX4;S100A10;YWHAH;KLF10;EGR1;WWTR1;ZBTB17;JUN;EDN1;AKIRIN1;FZD4;ZNF281;NCOA3;ILF2;GATAD2B;FOSL1;NFKBIA;REST;TFAM
	Positive Regulation Of Translation (GO:0045727)	8/108	0.000286	0.0209999	0	0	5.17201	42.1979	NGRN;LIN28A;DDX3X;PKM;YTHDF2;PABPC1;THBS1;SOX4
	Mitral Valve Morphogenesis (GO:0003183)	2025-03-09	0.000292	0.0209999	0	0	31.9529	260.078	AXIN2;SMAD6;SOX4
	Positive Regulation Of Apoptotic Process (GO:0043065)	13/270	0.000332	0.0223886	0	0	3.29846	26.4199	TOP2A;JUN;BTG1;DDX3X;TNFRSF12A;TNFRSF10A;DUSP6;DNAJA1;REST;LGALS1;TRIM35;PHLDA1;SOX4
	Negative Regulation Of Programmed Cell Death (GO:0043069)	16/381	0.000333	0.0223886	0	0	2.87146	22.99	ANXA1;DDX3X;CITED2;PLK2;PLAUR;HSPB1;SMAD6;THBS1;HSP90B1;DNAJA1;NUAK2;SIX4;AXL;MYC;HSPA1B;IER3
	Negative Regulation Of Viral Process (GO:0048525)	1961-06-01	0.000365	0.0236999	0	0	7.02259	55.5956	IFITM3;IFIH1;HEXIM1;IFIT5;ISG15;IFIT1
	Regulation Of DNA-templated Transcription (GO:0006355)	49/1922	0.000377	0.023738	0	0	1.77896	14.0241	BTG1;CITED2;ARID4B;CHD4;ING1;MEOX1;FOXQ1;SOX17;SIX4;MYC;JUNB;SOX4;YWHAH;TEAD4;KLF10;BRD2;ZNF281;ILF2;THAP1;SLTM;TFAM;AJUBA;JDP2;CEBPB;ZFP36L2;ZNF706;POLR2A;CCDC85B;ZNF625;ZNF503;ZNF425;HES1;HEXIM1;SPEN;EGR1;WWTR1;HSPA8;JUN;FZD4;SMAD6;GATAD2B;SMAD7;FOSL1;CENPF;REST;TEF;ID4;ZNF217;BCOR
	Branched-Chain Amino Acid Transport (GO:0015803)	2025-03-10	0.000412	0.0251618	0	0	27.3868	213.461	SLC7A5;SLC3A2;SLC25A44
	Keratinocyte Differentiation (GO:0030216)	1942-05-01	0.000467	0.027622	0	0	8.67868	66.5527	DSP;CLIC4;ANXA1;ADAM9;EPHA2
	Positive Regulation Of Programmed Cell Death (GO:0043068)	12/245	0.00048	0.027622	0	0	3.35126	25.6109	TOP2A;DNAJA1;JUN;REST;LGALS1;DDX3X;TNFRSF12A;TRIM35;TNFRSF10A;PHLDA1;SOX4;DUSP6
	Regulation Of Protein Kinase Activity (GO:0045859)	8/119	0.00055	0.0300374	0	0	4.65685	34.9484	WWTR1;CENPE;DBNDD1;HSPB1;ANKRD54;SFN;AXIN2;TRIB1
	Negative Regulation Of Protein Phosphorylation (GO:0001933)	9/149	0.000552	0.0300374	0	0	4.16133	31.2215	WWTR1;PPP1R15B;DBNDD1;HSPB1;SFN;TRIB1;SMAD6;SMAD7;EIF4G1
	Response To Unfolded Protein (GO:0006986)	1944-05-01	0.000582	0.0308434	0	0	8.23278	61.3311	DNAJA1;DNAJB1;HSPA8;HSPH1;HSPB1
	Regulation Of Neurogenesis (GO:0050767)	1967-06-01	0.000606	0.0313238	0	0	6.32991	46.8932	SPEN;REST;YTHDF2;RASSF10;HES1;S100A10
	Regulation Of Stem Cell Differentiation (GO:2000736)	1945-05-01	0.000646	0.0325492	0	0	8.02655	58.951	YTHDF2;CHD4;HES1;ZFP36L2;GATAD2B
	Response To Glucose (GO:0009749)	1946-05-01	0.000716	0.0351799	0	0	7.83038	56.7083	EIF2B2;LIN28A;TRA2B;THBS1;SOX4
	Ventricular Septum Morphogenesis (GO:0060412)	2025-04-27	0.000759	0.035639	0	0	11.1406	80.0318	CITED2;HES1;SOX4;SMAD7
	Regulation Of Gene Expression (GO:0010468)	32/1127	0.000761	0.035639	0	0	1.94762	13.9868	CEBPB;BTG1;DDX3X;AHNAK;CITED2;CHD4;TOB2;PPP2CB;SOX17;POLR2A;MYC;KHSRP;TRA2B;NOCT;ZNF503;SLC38A2;ICOSLG;SOX4;EGR1;WWTR1;ZBTB17;YTHDF2;TIPARP;ZNF281;THAP1;SLC7A5;REST;CLDN3;ZBTB6;ZNF217;AJUBA;HSPA1B
	Regulation Of Signal Transduction By P53 Class Mediator (GO:1901796)	1947-05-01	0.000791	0.0362227	0	0	7.64356	54.5922	HEXIM1;PAK1IP1;NOP2;RPL37;SOX4
	Negative Regulation Of Fibroblast Growth Factor Receptor Signaling Pathway (GO:0040037)	2025-03-13	0.000949	0.0420684	0	0	19.1679	133.417	SPRY4;SPRY1;THBS1
	Response To Steroid Hormone (GO:0048545)	2025-04-29	0.00100213	0.0420684	0	0	10.2483	70.7712	HSPA8;ATP1A1;THBS1;HSPA1B
	Integrated Stress Response Signaling (GO:0140467)	2025-04-29	0.00100213	0.0420684	0	0	10.2483	70.7712	FOSL1;CEBPB;JUN;JUNB
	Positive Regulation Of Viral Genome Replication (GO:0045070)	2025-04-29	0.00100213	0.0420684	0	0	10.2483	70.7712	TOP2A;DDX3X;PABPC1;IFIT1
	Negative Regulation Of Cell Migration (GO:0030336)	9/163	0.0010476	0.0422183	0	0	3.78032	25.9377	CLIC4;RAP2A;CLDN3;ADAM15;CITED2;ARID4B;TRIB1;ING1;SMAD7
	Nitrogen Compound Transport (GO:0071705)	9/163	0.0010476	0.0422183	0	0	3.78032	25.9377	SLC12A2;SLC7A5;EDN1;CENPF;TMEM30B;SLC3A2;SLC38A2;SCAMP3;HSP90B1
	Centromere Complex Assembly (GO:0034508)	2025-03-14	0.00119357	0.0462509	0	0	17.4244	117.28	CENPE;CENPF;NASP
	Positive Regulation Of Cytoplasmic Translation (GO:2000767)	2025-03-14	0.00119357	0.0462509	0	0	17.4244	117.28	LIN28A;PKM;PABPC1
	Positive Regulation Of G1/S Transition Of Mitotic Cell Cycle (GO:1900087)	1931-04-01	0.0012956	0.0492573	0	0	9.48824	63.0852	DDX3X;ANXA1;ADAMTS1;EIF4G1
	Negative Regulation Of Viral Genome Replication (GO:0045071)	1953-05-01	0.00137171	0.0501309	0	0	6.68607	44.0725	IFITM3;IFIH1;IFIT5;ISG15;IFIT1
	Regulation Of Cellular Response To Stress (GO:0080135)	7/107	0.00142246	0.0501309	0	0	4.51063	29.5688	DNAJB1;FEM1B;USP1;AJUBA;SLC38A2;SOX4;EIF4G1
	Negative Regulation Of Translation (GO:0017148)	7/107	0.00142246	0.0501309	0	0	4.51063	29.5688	LIN28A;DDX3X;YTHDF2;NCL;ENC1;SERBP1;EIF4G1
	Cellular Response To Corticosteroid Stimulus (GO:0071384)	2025-03-15	0.00147487	0.0501309	0	0	15.9716	104.122	REST;ANXA1;ZFP36L2
	Epidermal Cell Differentiation (GO:0009913)	1954-05-01	0.00149273	0.0501309	0	0	6.54929	42.6172	DSP;CLIC4;ANXA1;ADAM9;EPHA2
	Negative Regulation Of Protein Modification By Small Protein Conjugation Or Removal (GO:1903321)	1954-05-01	0.00149273	0.0501309	0	0	6.54929	42.6172	DNAJA1;ISG15;SOX4;HSPA1B;SMAD7
	Negative Regulation Of Protein Ubiquitination (GO:0031397)	1954-05-01	0.00149273	0.0501309	0	0	6.54929	42.6172	DNAJA1;ISG15;SOX4;HSPA1B;SMAD7
	Regulation Of Transforming Growth Factor Beta Receptor Signaling Pathway (GO:0017015)	7/111	0.001758	0.0579637	0	0	4.33625	27.5074	CITED2;ARID4B;SPRY1;SMAD6;ING1;THBS1;SMAD7
	Regulation Of Plasminogen Activation (GO:0010755)	2025-03-16	0.00179445	0.0579637	0	0	14.7423	93.2161	PLAUR;THBS1;S100A10
	Response To Estrogen (GO:0043627)	1934-04-01	0.00184103	0.0579637	0	0	8.53811	53.7682	CITED2;RBBP5;CITED4;TRIM25
	Negative Regulation Of Mitotic Cell Cycle (GO:0045930)	1934-04-01	0.00184103	0.0579637	0	0	8.53811	53.7682	BTG1;TRIM35;GAS1;ZFP36L2
	Embryonic Heart Tube Development (GO:0035050)	2025-03-17	0.00215406	0.065764	0	0	13.6885	84.0532	SOX17;CITED2;HES1
	Hippo Signaling (GO:0035329)	2025-03-17	0.00215406	0.065764	0	0	13.6885	84.0532	TEAD4;WWTR1;AMOTL2
	Regulation Of miRNA Transcription (GO:1902893)	1959-05-01	0.00221875	0.0667282	0	0	5.94136	36.3065	FOSL1;EGR1;JUN;REST;MYC
	Positive Regulation Of RNA Splicing (GO:0033120)	1936-04-01	0.00228218	0.0672635	0	0	8.00366	48.6833	POLR2A;TRA2B;NCL;SLC38A2
	Regulation Of Translation In Response To Endoplasmic Reticulum Stress (GO:0036490)	2025-02-05	0.0023367	0.0672635	0	0	42.4725	257.342	SESN2;EIF4G1
	Negative Regulation Of Transcription From RNA Polymerase II Promoter In Response To Stress (GO:0097201)	2025-02-05	0.0023367	0.0672635	0	0	42.4725	257.342	JUN;CITED2
	Ventricular Septum Development (GO:0003281)	1937-04-01	0.00252789	0.0717421	0	0	7.76073	46.4121	CITED2;HES1;SOX4;SMAD7
	Negative Regulation Of Kinase Activity (GO:0033673)	1962-05-01	0.00276161	0.0772869	0	0	5.62779	33.1586	WWTR1;DBNDD1;HSPB1;SFN;TRIB1
	Regulation Of Fibroblast Growth Factor Receptor Signaling Pathway (GO:0040036)	2025-03-19	0.00299979	0.0798878	0	0	11.9763	69.5726	SPRY4;SPRY1;THBS1
	Atrioventricular Valve Morphogenesis (GO:0003181)	2025-03-19	0.00299979	0.0798878	0	0	11.9763	69.5726	AXIN2;SMAD6;SOX4
	Negative Regulation Of Cell-Substrate Adhesion (GO:0010812)	1939-04-01	0.0030726	0.0798878	0	0	7.31652	42.3278	ADAM15;FZD4;SPRY4;THBS1
	Cytoplasmic Translation (GO:0002181)	1993-06-01	0.00331059	0.0798878	0	0	4.43233	25.3114	RPL3;RPL31;RPL37A;RPL36;RPL35;RPL37
	Negative Regulation Of Amide Metabolic Process (GO:0034249)	1993-06-01	0.00331059	0.0798878	0	0	4.43233	25.3114	DDX3X;LIN28A;NCL;ENC1;SERBP1;RTN4
	Cellular Response To Heat (GO:0034605)	1940-04-01	0.00337281	0.0798878	0	0	7.11292	40.4868	DNAJB1;THBS1;IER5;HSPA1B
	Positive Regulation Of Cell Cycle G1/S Phase Transition (GO:1902808)	1940-04-01	0.00337281	0.0798878	0	0	7.11292	40.4868	DDX3X;ANXA1;ADAMTS1;EIF4G1
	Positive Regulation Of Stem Cell Population Maintenance (GO:1902459)	1940-04-01	0.00337281	0.0798878	0	0	7.11292	40.4868	REST;NCOA3;ARID4B;ING1
	Positive Regulation Of Wound Healing (GO:0090303)	1940-04-01	0.00337281	0.0798878	0	0	7.11292	40.4868	CLDN4;ANXA1;CLDN3;THBS1
	TRAIL-activated Apoptotic Signaling Pathway (GO:0036462)	2025-02-06	0.00346908	0.0798878	0	0	31.8528	180.41	TNFRSF10A;ZDHHC3
	Regulation Of Striated Muscle Tissue Development (GO:0016202)	2025-02-06	0.00346908	0.0798878	0	0	31.8528	180.41	MTPN;CENPF
	Regulation Of Transforming Growth Factor Beta1 Production (GO:0032908)	2025-02-06	0.00346908	0.0798878	0	0	31.8528	180.41	LAPTM4B;THBS1
	Negative Regulation Of Lipoprotein Particle Clearance (GO:0010985)	2025-02-06	0.00346908	0.0798878	0	0	31.8528	180.41	KHSRP;LDLR
	Maturation Of LSU-rRNA (GO:0000470)	2025-03-20	0.0034889	0.0798878	0	0	11.2712	63.7744	NOP2;RPL35;FTSJ3
	Negative Regulation Of Small GTPase Mediated Signal Transduction (GO:0051058)	2025-03-20	0.0034889	0.0798878	0	0	11.2712	63.7744	SH3BP1;SPRY4;SPRY1
	Negative Regulation Of Stem Cell Population Maintenance (GO:1902455)	2025-03-20	0.0034889	0.0798878	0	0	11.2712	63.7744	ZNF706;ARID4B;ING1
	Positive Regulation Of Viral Process (GO:0048524)	1941-04-01	0.00369236	0.0835968	0	0	6.92033	38.7641	DDX3X;AXL;PABPC1;IFIT1
	Regulation Of Protein Metabolic Process (GO:0051246)	1996-06-01	0.0038741	0.0857836	0	0	4.28393	23.7906	NFKBIA;MTPN;EDN1;PLAUR;LDLR;EIF4G1
	Cellular Response To Transforming Growth Factor Beta Stimulus (GO:0071560)	1996-06-01	0.0038741	0.0857836	0	0	4.28393	23.7906	JUN;GDF15;ADAM9;SMAD6;ZFP36L2;SMAD7
	Positive Regulation Of Signal Transduction By P53 Class Mediator (GO:1901798)	2025-03-21	0.00402397	0.0881336	0	0	10.6445	58.7095	HEXIM1;MYC;RPL37
	Skin Development (GO:0043588)	1968-05-01	0.00412575	0.0893913	0	0	5.09026	27.9481	DSP;CLIC4;ANXA1;ADAM9;EPHA2
	Negative Regulation Of Macromolecule Biosynthetic Process (GO:0010558)	1998-06-01	0.00428732	0.090318	0	0	4.19038	22.8463	EDN1;LIN28A;DDX3X;NCL;ENC1;SERBP1
	Ephrin Receptor Signaling Pathway (GO:0048013)	1943-04-01	0.00439182	0.090318	0	0	6.56477	35.6337	EFNB1;NGEF;EPHB3;EPHA2
	Positive Regulation Of miRNA Transcription (GO:1902895)	1943-04-01	0.00439182	0.090318	0	0	6.56477	35.6337	FOSL1;EGR1;JUN;MYC
	Regulation Of Cell-Cell Adhesion (GO:0022407)	1943-04-01	0.00439182	0.090318	0	0	6.56477	35.6337	CITED2;SPINT2;EPHB3;SMAD7
	Response To Molecule Of Bacterial Origin (GO:0002237)	1969-05-01	0.00439264	0.090318	0	0	5.01047	27.1959	NOCT;S100A14;TRIB1;SMAD6;HNRNPA0
	Regulation Of G Protein-Coupled Receptor Signaling Pathway (GO:0008277)	1970-05-01	0.0046716	0.0949608	0	0	4.93313	26.4724	EDN1;SYP;KCTD12;ZDHHC3;KLK6
	Aromatic Amino Acid Transport (GO:0015801)	2025-02-07	0.00480695	0.0949608	0	0	25.4809	136.009	SLC7A5;SLC3A2
	Sulfur Amino Acid Transport (GO:0000101)	2025-02-07	0.00480695	0.0949608	0	0	25.4809	136.009	SLC7A5;SLC3A2
	Thyroid Hormone Transport (GO:0070327)	2025-02-07	0.00480695	0.0949608	0	0	25.4809	136.009	SLC7A5;SLC3A2
	Negative Regulation Of Cellular Response To Growth Factor Stimulus (GO:0090288)	1971-05-01	0.00496292	0.0970901	0	0	4.85814	25.7761	SPRY4;SPRY1;SMAD6;THBS1;SMAD7
	Chromosome Organization (GO:0051276)	1945-04-01	0.00517544	0.0993191	0	0	6.2439	32.8668	TOP2A;MSH6;MYC;AXIN2
	Positive Regulation Of mRNA Catabolic Process (GO:0061014)	1945-04-01	0.00517544	0.0993191	0	0	6.2439	32.8668	YTHDF2;KHSRP;PABPC1;ZFP36L2
	Transforming Growth Factor Beta Receptor Signaling Pathway (GO:0007179)	1972-05-01	0.00526689	0.100121	0	0	4.78539	25.1056	JUN;GDF15;ADAM9;SMAD6;SMAD7
	Regulation Of mRNA Catabolic Process (GO:0061013)	1946-04-01	0.00560016	0.103923	0	0	6.09493	31.602	YTHDF2;KHSRP;SERBP1;ZFP36L2
	Amino Acid Transport (GO:0006865)	1946-04-01	0.00560016	0.103923	0	0	6.09493	31.602	SLC7A5;SLC3A2;SLC25A44;SLC38A2
	Protein Localization To Organelle (GO:0033365)	7/137	0.00566705	0.103923	0	0	3.4644	17.9216	EHD1;DNAJA1;NUAK2;DDX3X;SIX4;ISG15;TOPORS
	Regulation Of Cytoplasmic Translation (GO:2000765)	2025-03-24	0.00591692	0.103923	0	0	9.12245	46.7976	LIN28A;PKM;PABPC1
	ERK1 And ERK2 Cascade (GO:0070371)	2025-03-24	0.00591692	0.103923	0	0	9.12245	46.7976	MYC;DUSP6;ZFP36L2
	Cell Morphogenesis Involved In Differentiation (GO:0000904)	2025-03-24	0.00591692	0.103923	0	0	9.12245	46.7976	YTHDF2;CLDN3;EPHA2
	Stress Granule Assembly (GO:0034063)	2025-03-24	0.00591692	0.103923	0	0	9.12245	46.7976	DYNC1H1;DDX3X;YTHDF2
	Intrinsic Apoptotic Signaling Pathway (GO:0097193)	6/105	0.00599218	0.103923	0	0	3.8927	19.9201	MSH6;CEBPB;DDX3X;SFN;TOPORS;EPHA2
	Regulation Of Wound Healing (GO:0061041)	1947-04-01	0.00604753	0.103923	0	0	5.95288	30.4079	CLDN4;ANXA1;CLDN3;TNFRSF12A
	Positive Regulation Of I-kappaB kinase/NF-kappaB Signaling (GO:0043123)	8/175	0.006194	0.103923	0	0	3.08642	15.6919	LGALS1;SLC44A2;PLK2;IFIT5;S100A13;TRIM25;DDX21;S100A4
	Regulation Of Fat Cell Differentiation (GO:0045598)	1975-05-01	0.00625759	0.103923	0	0	4.5796	23.2367	WWTR1;CEBPB;CCDC85B;NOCT;ZFP36L2
	DNA Topological Change (GO:0006265)	2025-02-08	0.00634367	0.103923	0	0	21.233	107.445	TOP2A;TOP1
	Regulation Of Helicase Activity (GO:0051095)	2025-02-08	0.00634367	0.103923	0	0	21.233	107.445	MSH6;IFIT1
	Regulation Of Lysosomal Protein Catabolic Process (GO:1905165)	2025-02-08	0.00634367	0.103923	0	0	21.233	107.445	LAPTM4B;LDLR
	Response To Magnesium Ion (GO:0032026)	2025-02-08	0.00634367	0.103923	0	0	21.233	107.445	SLC41A1;THBS1
	Ubiquitin-Dependent Protein Catabolic Process Via The C-end Degron Rule Pathway (GO:0140627)	2025-02-08	0.00634367	0.103923	0	0	21.233	107.445	FEM1B;KLHDC10
	Regulation Of DNA-templated Transcription Initiation (GO:2000142)	2025-02-08	0.00634367	0.103923	0	0	21.233	107.445	FOSL1;JUN
	Regulation Of DNA Binding (GO:0051101)	1948-04-01	0.00651805	0.105468	0	0	5.81729	29.2795	NFKBIA;JUN;PLAUR;HES1
	Positive Regulation Of Nucleic Acid-Templated Transcription (GO:1903508)	17/557	0.0066016	0.105468	0	0	2.05047	10.2943	EGR1;JUN;CEBPB;FZD4;CITED2;ZNF281;CHD4;ING1;ILF2;GATAD2B;REST;SOX17;SIX4;MYC;TFAM;SOX4;YWHAH
	Cellular Response To Hexose Stimulus (GO:0071331)	2025-03-25	0.00664734	0.105468	0	0	8.70735	43.6546	LIN28A;TRA2B;SOX4
	Cellular Response To Steroid Hormone Stimulus (GO:0071383)	2025-03-25	0.00664734	0.105468	0	0	8.70735	43.6546	HSPA8;ATP1A1;HSPA1B
	Negative Regulation Of Transforming Growth Factor Beta Receptor Signaling Pathway (GO:0030512)	1977-05-01	0.00698651	0.107542	0	0	4.45193	22.0984	ARID4B;SPRY1;SMAD6;ING1;SMAD7
	Intrinsic Apoptotic Signaling Pathway In Response To DNA Damage (GO:0008630)	1949-04-01	0.00701222	0.107542	0	0	5.68773	28.2117	MSH6;SFN;TOPORS;EPHA2
	Negative Regulation Of Cysteine-Type Endopeptidase Activity Involved In Apoptotic Process (GO:0043154)	1949-04-01	0.00701222	0.107542	0	0	5.68773	28.2117	DDX3X;PLAUR;SFN;THBS1
	Positive Regulation Of miRNA Metabolic Process (GO:2000630)	1949-04-01	0.00701222	0.107542	0	0	5.68773	28.2117	FOSL1;EGR1;JUN;MYC
	Regulation Of Intracellular Signal Transduction (GO:1902531)	11/297	0.00704496	0.107542	0	0	2.48756	12.327	SYDE2;NFKBIA;WWTR1;NUAK2;SH3BP1;PAK1IP1;NOP2;ANKRD54;HSPB1;GPAT3;NGEF
	L-amino Acid Transport (GO:0015807)	2025-03-26	0.00742904	0.110262	0	0	8.32835	40.8285	SLC7A5;SLC3A2;SLC38A2
	Cellular Response To Xenobiotic Stimulus (GO:0071466)	2025-03-26	0.00742904	0.110262	0	0	8.32835	40.8285	RAP2A;REST;MYC
	Response To Glucocorticoid (GO:0051384)	2025-03-26	0.00742904	0.110262	0	0	8.32835	40.8285	REST;ANXA1;ZFP36L2
	Response To Lipid (GO:0033993)	6/110	0.00748061	0.110262	0	0	3.7046	18.1357	ANXA1;NOCT;S100A14;TRIB1;SMAD6;HNRNPA0
	Ribosome Assembly (GO:0042255)	1950-04-01	0.00753051	0.110262	0	0	5.5638	27.2003	NGRN;DDX3X;NOA1;NOP2
	Macromolecule Biosynthetic Process (GO:0009059)	8/183	0.00802821	0.110262	0	0	2.94412	14.2048	EEF1G;RPL3;RPL31;RPL37A;RPL36;RPL35;RPL37;EIF4G1
	Response To Laminar Fluid Shear Stress (GO:0034616)	2025-02-09	0.00807278	0.110262	0	0	18.1988	87.7047	SMAD6;SMAD7
	Response To Type I Interferon (GO:0034340)	2025-02-09	0.00807278	0.110262	0	0	18.1988	87.7047	ISG15;IFIT1
	Hormone Transport (GO:0009914)	2025-02-09	0.00807278	0.110262	0	0	18.1988	87.7047	SLC7A5;SLC3A2
	Kinetochore Assembly (GO:0051382)	2025-02-09	0.00807278	0.110262	0	0	18.1988	87.7047	CENPE;CENPF
	Leucine Transport (GO:0015820)	2025-02-09	0.00807278	0.110262	0	0	18.1988	87.7047	SLC7A5;SLC3A2
	Mitochondrial Ribosome Assembly (GO:0061668)	2025-02-09	0.00807278	0.110262	0	0	18.1988	87.7047	NGRN;NOA1
	Peptidyl-Serine Dephosphorylation (GO:0070262)	2025-02-09	0.00807278	0.110262	0	0	18.1988	87.7047	PPP1R15B;PPP2CB
	SMAD Protein Signal Transduction (GO:0060395)	1951-04-01	0.0080734	0.110262	0	0	5.44515	26.2411	JUN;GDF15;SMAD6;SMAD7
	Negative Regulation Of Protein Metabolic Process (GO:0051248)	7/147	0.00823557	0.110262	0	0	3.2153	15.4311	EDN1;LIN28A;DDX3X;NCL;ENC1;SERBP1;LDLR
	Amino Acid Import Across Plasma Membrane (GO:0089718)	2025-03-27	0.00826282	0.110262	0	0	7.98093	38.2764	SLC7A5;SLC3A2;SLC38A2
	Chaperone Cofactor-Dependent Protein Refolding (GO:0051085)	2025-03-27	0.00826282	0.110262	0	0	7.98093	38.2764	DNAJB1;HSPA8;HSPA1B
	Peptide Cross-Linking (GO:0018149)	2025-03-27	0.00826282	0.110262	0	0	7.98093	38.2764	DSP;ANXA1;THBS1
	Positive Regulation Of Response To Wounding (GO:1903036)	2025-03-27	0.00826282	0.110262	0	0	7.98093	38.2764	CLDN4;ANXA1;CLDN3
	Positive Regulation Of Intracellular Signal Transduction (GO:1902533)	16/525	0.00839234	0.111254	0	0	2.04375	9.77004	HEXIM1;DDX3X;SLC44A2;GDF15;PLK2;IFIT5;DDX21;THBS1;RTN4;LGALS1;LIN28A;AXL;S100A13;TRIM25;S100A4;RPL37
	Regulation Of MAP Kinase Activity (GO:0043405)	6/114	0.00885036	0.116559	0	0	3.56667	16.8607	EDN1;SPRY4;ADAM9;SPRY1;TRIB1;THBS1
	Negative Regulation Of Wound Healing (GO:0061045)	2025-03-28	0.00914942	0.118569	0	0	7.6613	35.9626	SLC12A2;EDN1;CLDN3
	mRNA Stabilization (GO:0048255)	1953-04-01	0.00923478	0.118569	0	0	5.22236	24.4656	NOCT;AXIN2;PABPC1;HNRNPA0
	Apoptotic Process (GO:0006915)	9/228	0.00961557	0.118569	0	0	2.64946	12.3051	NFKBIA;FEM1B;MYC;TNFRSF10A;PHLDA2;RELT;RTN4;TNFRSF21;IER3
	Cellular Response To Organic Cyclic Compound (GO:0071407)	7/152	0.00980121	0.118569	0	0	3.10363	14.3551	EGR1;HSPA8;TIPARP;NCOA3;ATP1A1;HSPA1B;HSP90B1
	Regulation Of Blood Vessel Endothelial Cell Migration (GO:0043535)	1954-04-01	0.00985415	0.118569	0	0	5.11765	23.6429	SH3BP1;HSPB1;THBS1;EPHA2
	Regulation Of Inclusion Body Assembly (GO:0090083)	2025-02-10	0.00998797	0.118569	0	0	15.9231	73.3479	DNAJB1;HSPA1B
	Regulation Of Low-Density Lipoprotein Particle Clearance (GO:0010988)	2025-02-10	0.00998797	0.118569	0	0	15.9231	73.3479	KHSRP;LDLR
	Coenzyme A Biosynthetic Process (GO:0015937)	2025-02-10	0.00998797	0.118569	0	0	15.9231	73.3479	PANK2;ACOT7
	Ribonucleoside Bisphosphate Biosynthetic Process (GO:0034030)	2025-02-10	0.00998797	0.118569	0	0	15.9231	73.3479	PANK2;ACOT7
	Establishment Of Epithelial Cell Apical/Basal Polarity (GO:0045198)	2025-02-10	0.00998797	0.118569	0	0	15.9231	73.3479	RAP2A;SH3BP1
	Urogenital System Development (GO:0001655)	2025-02-10	0.00998797	0.118569	0	0	15.9231	73.3479	ANXA1;EPHB3
	Kinetochore Organization (GO:0051383)	2025-02-10	0.00998797	0.118569	0	0	15.9231	73.3479	CENPE;CENPF
	Negative Regulation Of Inclusion Body Assembly (GO:0090084)	2025-02-10	0.00998797	0.118569	0	0	15.9231	73.3479	DNAJB1;HSPA1B
	Negative Regulation Of Pathway-Restricted SMAD Protein Phosphorylation (GO:0060394)	2025-02-10	0.00998797	0.118569	0	0	15.9231	73.3479	SMAD6;SMAD7
	Neuron Projection Fasciculation (GO:0106030)	2025-02-10	0.00998797	0.118569	0	0	15.9231	73.3479	RTN4;EPHB3
	Purine Nucleoside Bisphosphate Biosynthetic Process (GO:0034033)	2025-02-10	0.00998797	0.118569	0	0	15.9231	73.3479	PANK2;ACOT7
	Regulation Of Cysteine-Type Endopeptidase Activity Involved In Apoptotic Process (GO:0043281)	1984-05-01	0.0100034	0.118569	0	0	4.05601	18.6772	REST;DDX3X;MYC;SFN;THBS1
	Regulation Of Blood Coagulation (GO:0030193)	2025-03-29	0.0100895	0.118891	0	0	7.36626	33.8572	EDN1;PLAUR;THBS1
	Negative Regulation Of Intracellular Signal Transduction (GO:1902532)	9/231	0.0104156	0.12156	0	0	2.61325	11.9281	DUSP2;NUAK2;DDX3X;SH3BP1;PLAUR;AJUBA;THBS1;DUSP6;EPHA2
	Integrin-Mediated Signaling Pathway (GO:0007229)	1985-05-01	0.010497	0.12156	0	0	4.00511	18.2499	SEMA7A;ADAM15;ADAMTS1;ADAM9;ISG15
	Negative Regulation Of Cell Cycle (GO:0045786)	1985-05-01	0.010497	0.12156	0	0	4.00511	18.2499	HEXIM1;ZBTB17;BTG1;TRIM35;GAS1
	Regulation Of I-kappaB kinase/NF-kappaB Signaling (GO:0043122)	9/232	0.010693	0.123123	0	0	2.6014	11.8056	LGALS1;SLC44A2;PLK2;IFIT5;S100A13;TRIM25;HSPB1;DDX21;S100A4
	Extrinsic Apoptotic Signaling Pathway Via Death Domain Receptors (GO:0008625)	2025-03-30	0.0110836	0.126895	0	0	7.09307	31.935	DDX3X;TNFRSF10A;ZDHHC3
	Positive Regulation Of Protein Metabolic Process (GO:0051247)	8/196	0.0118403	0.132144	0	0	2.73871	12.1496	NFKBIA;MTPN;DDX3X;TIPARP;PLK2;THBS1;SOX4;EIF4G1
	Positive Regulation Of Transcription By RNA Polymerase II (GO:0045944)	24/938	0.0118851	0.132144	0	0	1.71776	7.61393	KLF10;EGR1;WWTR1;ZBTB17;JUN;EDN1;AKIRIN1;CEBPB;DDX3X;CITED2;NCOA3;DDX21;IRF2BPL;NFKBIA;SOX17;EPCAM;MYC;PCBP1;HES1;JUNB;IER5;IER2;SOX4;S100A10
	Peptide Biosynthetic Process (GO:0043043)	7/158	0.0119545	0.132144	0	0	2.97939	13.1887	RPL3;RPL31;RPL37A;RPL36;RPL35;RPL37;EIF4G1
	Positive Regulation Of Cellular Process (GO:0048522)	17/594	0.0120068	0.132144	0	0	1.91528	8.46991	WWTR1;DYNC1H1;MTPN;EDN1;DDX3X;CITED2;NOP2;AXIN2;THBS1;FOSL1;EPCAM;MYC;S100A13;HES1;IER5;SOX4;EIF4G1
	Negative Regulation Of Protein Kinase Activity (GO:0006469)	1988-05-01	0.0120773	0.132144	0	0	3.85975	17.0463	WWTR1;DBNDD1;HSPB1;SFN;TRIB1
	Negative Regulation Of Nitrogen Compound Metabolic Process (GO:0051172)	2025-02-11	0.0120831	0.132144	0	0	14.1532	62.4998	EDN1;LDLR
	Regulation Of T-helper 17 Cell Differentiation (GO:2000319)	2025-02-11	0.0120831	0.132144	0	0	14.1532	62.4998	JUNB;SMAD7
	Regulation Of Actin Filament Depolymerization (GO:0030834)	2025-02-11	0.0120831	0.132144	0	0	14.1532	62.4998	MTPN;SH3BP1
	Regulation Of Extrinsic Apoptotic Signaling Pathway Via Death Domain Receptors (GO:1902041)	2025-03-31	0.0121324	0.132144	0	0	6.8394	30.1746	DDX3X;FEM1B;THBS1
	Response To Lipopolysaccharide (GO:0032496)	7/159	0.012344	0.133727	0	0	2.95964	13.0064	AXL;NOCT;ADAM9;S100A14;TRIB1;SMAD6;HNRNPA0
	'De Novo' Post-Translational Protein Folding (GO:0051084)	1932-03-01	0.0132361	0.141115	0	0	6.60322	28.5577	DNAJB1;HSPA8;HSPA1B
	Regulation Of Ubiquitin-Protein Transferase Activity (GO:0051438)	1932-03-01	0.0132361	0.141115	0	0	6.60322	28.5577	FEM1B;TOPORS;SMAD7
	Negative Regulation Of Fat Cell Differentiation (GO:0045599)	1932-03-01	0.0132361	0.141115	0	0	6.60322	28.5577	WWTR1;CCDC85B;ZFP36L2
	Regulation Of Cell Death (GO:0010941)	1959-04-01	0.0133539	0.141621	0	0	4.65123	20.0745	NOA1;AXIN2;HSPA1B;EIF4G1
	DNA Conformation Change (GO:0071103)	2025-02-12	0.014352	0.146498	0	0	12.7372	54.055	TOP2A;TOP1
	Alanine Transport (GO:0032328)	2025-02-12	0.014352	0.146498	0	0	12.7372	54.055	SLC7A5;SLC38A2
	Axonal Fasciculation (GO:0007413)	2025-02-12	0.014352	0.146498	0	0	12.7372	54.055	RTN4;EPHB3
	tRNA 5'-Leader Removal (GO:0001682)	2025-02-12	0.014352	0.146498	0	0	12.7372	54.055	POP7;RPP25
	Negative Regulation By Host Of Viral Transcription (GO:0043922)	2025-02-12	0.014352	0.146498	0	0	12.7372	54.055	JUN;REST
	Regulation Of Sprouting Angiogenesis (GO:1903670)	1933-03-01	0.0143953	0.146498	0	0	6.38279	27.0685	PKM;CEMIP2;THBS1
	Positive Regulation Of RNA Metabolic Process (GO:0051254)	1933-03-01	0.0143953	0.146498	0	0	6.38279	27.0685	POLR2A;SLC38A2;WDR43
	Positive Regulation Of Nitrogen Compound Metabolic Process (GO:0051173)	1933-03-01	0.0143953	0.146498	0	0	6.38279	27.0685	NFKBIA;MTPN;EIF4G1
	Negative Regulation Of Intrinsic Apoptotic Signaling Pathway (GO:2001243)	1961-04-01	0.0149486	0.150607	0	0	4.48757	18.8619	DNAJA1;DDX3X;PLAUR;HSPB1
	Positive Regulation Of Cell Junction Assembly (GO:1901890)	1961-04-01	0.0149486	0.150607	0	0	4.48757	18.8619	CLDN3;EPHB3;EPHA2;S100A10
	Positive Regulation Of Protein Kinase B Signaling (GO:0051897)	1993-05-01	0.0150568	0.150943	0	0	3.63952	15.2712	LIN28A;GDF15;AXL;THBS1;RTN4
	Cellular Response To Glucose Stimulus (GO:0071333)	1934-03-01	0.0156102	0.154949	0	0	6.17658	25.6935	LIN28A;TRA2B;SOX4
	Positive Regulation Of Transcription By RNA Polymerase I (GO:0045943)	1934-03-01	0.0156102	0.154949	0	0	6.17658	25.6935	NCL;DDX21;WDR43
	Regulation Of mRNA Splicing, Via Spliceosome (GO:0048024)	1994-05-01	0.0157066	0.155141	0	0	3.59844	14.9468	REST;NCL;TRA2B;QKI;HNRNPA0
	Regulation Of Cytokine Production (GO:0001817)	7/167	0.0157966	0.15527	0	0	2.81051	11.6579	IFIH1;ZBTB17;ZBTB6;ANXA1;S100A13;ISG15;ICOSLG
	Protein Stabilization (GO:0050821)	8/208	0.0164127	0.155322	0	0	2.57281	10.5735	CCT6A;SOX17;DNAAF2;SPAG1;SOX4;HSPA1B;RTN4;SMAD7
	Positive Regulation Of Mitotic Cell Cycle Phase Transition (GO:1901992)	1963-04-01	0.0166587	0.155322	0	0	4.33501	17.7511	DDX3X;ANXA1;ADAMTS1;EIF4G1
	Regulation Of Response To Stress (GO:0080134)	2025-02-13	0.016789	0.155322	0	0	11.5787	47.3225	SLC38A2;EIF4G1
	Cytoplasmic Sequestering Of Protein (GO:0051220)	2025-02-13	0.016789	0.155322	0	0	11.5787	47.3225	NFKBIA;NFKBIE
	Cytoplasmic Sequestering Of Transcription Factor (GO:0042994)	2025-02-13	0.016789	0.155322	0	0	11.5787	47.3225	NFKBIA;NFKBIE
	Thymus Development (GO:0048538)	2025-02-13	0.016789	0.155322	0	0	11.5787	47.3225	HES1;EPHB3
	Glomerular Filtration (GO:0003094)	2025-02-13	0.016789	0.155322	0	0	11.5787	47.3225	KIRREL1;TMEM63C
	Intracellular Potassium Ion Homeostasis (GO:0030007)	2025-02-13	0.016789	0.155322	0	0	11.5787	47.3225	SLC12A2;ATP1A1
	Outer Mitochondrial Membrane Organization (GO:0007008)	2025-02-13	0.016789	0.155322	0	0	11.5787	47.3225	TOMM20;TOMM5
	Protein Insertion Into Mitochondrial Outer Membrane (GO:0045040)	2025-02-13	0.016789	0.155322	0	0	11.5787	47.3225	TOMM20;TOMM5
	Regulation Of T-helper 17 Type Immune Response (GO:2000316)	2025-02-13	0.016789	0.155322	0	0	11.5787	47.3225	JUNB;SMAD7
	Regulation Of Cell Fate Commitment (GO:0010453)	2025-02-13	0.016789	0.155322	0	0	11.5787	47.3225	CHD4;GATAD2B
	Response To Exogenous dsRNA (GO:0043330)	1935-03-01	0.0168812	0.155322	0	0	5.98326	24.421	IFIH1;SLC3A2;IFIT1
	Neutral Amino Acid Transport (GO:0015804)	1935-03-01	0.0168812	0.155322	0	0	5.98326	24.421	SLC7A5;SLC3A2;SLC38A2
	Positive Regulation Of Interferon-Beta Production (GO:0032728)	1936-03-01	0.0182084	0.166772	0	0	5.80165	23.2407	IFIH1;DDX3X;ISG15
	Non-Membrane-Bounded Organelle Assembly (GO:0140694)	6/135	0.0190832	0.168394	0	0	2.98284	11.8089	SQLE;DYNC1H1;CENPE;CENPF;DDX3X;YTHDF2
	Regulation Of Endothelial Cell Chemotaxis (GO:2001026)	2025-02-14	0.0193883	0.168394	0	0	10.6133	41.849	HSPB1;THBS1
	Cellular Response To Exogenous dsRNA (GO:0071360)	2025-02-14	0.0193883	0.168394	0	0	10.6133	41.849	IFIH1;IFIT1
	Endoderm Development (GO:0007492)	2025-02-14	0.0193883	0.168394	0	0	10.6133	41.849	DUSP2;SOX17
	Establishment Of Apical/Basal Cell Polarity (GO:0035089)	2025-02-14	0.0193883	0.168394	0	0	10.6133	41.849	RAP2A;SH3BP1
	tRNA 5'-End Processing (GO:0099116)	2025-02-14	0.0193883	0.168394	0	0	10.6133	41.849	POP7;RPP25
	Maturation Of LSU-rRNA From Tricistronic rRNA Transcript (SSU-rRNA, 5.8S rRNA, LSU-rRNA) (GO:0000463)	2025-02-14	0.0193883	0.168394	0	0	10.6133	41.849	RPL35;FTSJ3
	Negative Regulation Of Peptidyl-Threonine Phosphorylation (GO:0010801)	2025-02-14	0.0193883	0.168394	0	0	10.6133	41.849	SMAD7;EIF4G1
	Polarized Epithelial Cell Differentiation (GO:0030859)	2025-02-14	0.0193883	0.168394	0	0	10.6133	41.849	RAP2A;SH3BP1
	Positive Regulation Of Nuclear-Transcribed mRNA Catabolic Process, Deadenylation-Dependent Decay (GO:1900153)	2025-02-14	0.0193883	0.168394	0	0	10.6133	41.849	PABPC1;ZFP36L2
	Positive Regulation Of Response To Cytokine Stimulus (GO:0060760)	2025-02-14	0.0193883	0.168394	0	0	10.6133	41.849	IFIH1;AXL
	Regulation Of Cell Fate Specification (GO:0042659)	2025-02-14	0.0193883	0.168394	0	0	10.6133	41.849	CHD4;GATAD2B
	Regulation Of Protein Kinase B Signaling (GO:0051896)	6/136	0.0197126	0.170476	0	0	2.95975	11.6214	LIN28A;GDF15;AXL;THBS1;RTN4;EPHA2
	Negative Regulation Of Cellular Biosynthetic Process (GO:0031327)	6/137	0.0203559	0.175287	0	0	2.937	11.4378	LIN28A;DDX3X;KHSRP;NCL;ENC1;SERBP1
	Positive Regulation Of Myoblast Differentiation (GO:0045663)	1938-03-01	0.021032	0.180338	0	0	5.46957	21.1219	AKIRIN1;BTG1;SOX4
	Regulation Of RNA Splicing (GO:0043484)	5/102	0.021585	0.182124	0	0	3.30032	12.6592	AHNAK;POLR2A;TRA2B;SLC38A2;QKI
	3'-UTR-mediated mRNA Destabilization (GO:0061158)	2025-02-15	0.0221442	0.182124	0	0	9.79637	37.3259	KHSRP;ZFP36L2
	Regulation Of Cellular Response To Heat (GO:1900034)	2025-02-15	0.0221442	0.182124	0	0	9.79637	37.3259	DNAJB1;IER5
	Regulation Of rRNA Processing (GO:2000232)	2025-02-15	0.0221442	0.182124	0	0	9.79637	37.3259	YTHDF2;WDR43
	Renal Filtration (GO:0097205)	2025-02-15	0.0221442	0.182124	0	0	9.79637	37.3259	KIRREL1;TMEM63C
	Coenzyme A Metabolic Process (GO:0015936)	2025-02-15	0.0221442	0.182124	0	0	9.79637	37.3259	PANK2;ACOT7
	Digestive Tract Morphogenesis (GO:0048546)	2025-02-15	0.0221442	0.182124	0	0	9.79637	37.3259	SOX17;EPHB3
	miRNA Metabolic Process (GO:0010586)	2025-02-15	0.0221442	0.182124	0	0	9.79637	37.3259	LIN28A;KHSRP
	Negative Regulation Of Protein Processing (GO:0010955)	2025-02-15	0.0221442	0.182124	0	0	9.79637	37.3259	GAS1;THBS1
	Negative Regulation Of Type I Interferon-Mediated Signaling Pathway (GO:0060339)	2025-02-15	0.0221442	0.182124	0	0	9.79637	37.3259	YTHDF2;ISG15
	Phagocytosis (GO:0006909)	1969-04-01	0.0225032	0.184325	0	0	3.93365	14.9247	ANXA1;SH3BP1;AXL;LDLR
	Positive Regulation Of Cell Motility (GO:2000147)	8/221	0.022675	0.18498	0	0	2.41417	9.14123	CLDN4;EDN1;SEMA7A;CLDN3;FZD4;ADAM9;THBS1;EPHA2
	Regulation Of Protein Phosphorylation (GO:0001932)	9/265	0.023331	0.189564	0	0	2.26222	8.50137	WWTR1;PPP1R15B;RAP2A;CLDN3;SESN2;PLAUR;ANKRD54;HSPB1;AXIN2
	L-alpha-amino Acid Transmembrane Transport (GO:1902475)	1940-03-01	0.0240818	0.193578	0	0	5.17339	19.2776	SLC7A5;SLC3A2;SLC38A2
	Establishment Or Maintenance Of Epithelial Cell Apical/Basal Polarity (GO:0045197)	1940-03-01	0.0240818	0.193578	0	0	5.17339	19.2776	PARD6B;RAP2A;SH3BP1
	Negative Regulation Of MAPK Cascade (GO:0043409)	5/105	0.0241132	0.193578	0	0	3.20082	11.923	DUSP2;MYC;SPRY4;SPRY1;DUSP6
	Chromatin Organization (GO:0006325)	9/268	0.0248564	0.195652	0	0	2.23567	8.26001	BRD2;REST;NASP;MYC;DDX21;CHD4;TOP1;BCOR;GATAD2B
	Positive Regulation Of Cell Growth (GO:0030307)	5/106	0.0249965	0.195652	0	0	3.16896	11.6904	MTPN;SEMA7A;EDN1;DDX3X;EIF4G1
	Regulation Of Fibrinolysis (GO:0051917)	2025-02-16	0.0250513	0.195652	0	0	9.09616	33.536	PLAUR;THBS1
	Nuclear Chromosome Segregation (GO:0098813)	2025-02-16	0.0250513	0.195652	0	0	9.09616	33.536	TOP2A;CENPF
	Pharyngeal System Development (GO:0060037)	2025-02-16	0.0250513	0.195652	0	0	9.09616	33.536	SIX4;HES1
	Positive Regulation Of Muscle Hypertrophy (GO:0014742)	2025-02-16	0.0250513	0.195652	0	0	9.09616	33.536	MTPN;EDN1
	Protein Localization To Mitochondrion (GO:0070585)	2025-02-16	0.0250513	0.195652	0	0	9.09616	33.536	DNAJA1;ISG15
	Stem Cell Differentiation (GO:0048863)	1941-03-01	0.0256915	0.199109	0	0	5.037	18.4434	EPCAM;ZNF281;MEOX1
	Negative Regulation Of mRNA Catabolic Process (GO:1902373)	1941-03-01	0.0256915	0.199109	0	0	5.037	18.4434	NOCT;AXIN2;PABPC1
	Cellular Response To Lipid (GO:0071396)	8/228	0.0266676	0.205882	0	0	2.33651	8.46824	HSPA8;ADAM15;FZD4;AXL;NCOA3;ADAM9;ATP1A1;HSPA1B
	Positive Regulation Of Cell Migration (GO:0030335)	9/272	0.0269989	0.20696	0	0	2.20122	7.95071	CLDN4;EDN1;SEMA7A;CLDN3;FZD4;ADAM9;THBS1;RTN4;EPHA2
	Positive Regulation Of Secretion By Cell (GO:1903532)	1973-04-01	0.0270127	0.20696	0	0	3.70486	13.3799	SLC12A2;EDN1;ADAM9;S100A10
	Cellular Response To dsRNA (GO:0071359)	2025-02-17	0.0281043	0.207436	0	0	8.48932	30.3224	IFIH1;IFIT1
	Cellular Response To Glucocorticoid Stimulus (GO:0071385)	2025-02-17	0.0281043	0.207436	0	0	8.48932	30.3224	REST;ZFP36L2
	Regulation Of Vacuole Organization (GO:0044088)	2025-02-17	0.0281043	0.207436	0	0	8.48932	30.3224	EFNB1;LAPTM4B
	Regulation Of Viral Transcription (GO:0046782)	2025-02-17	0.0281043	0.207436	0	0	8.48932	30.3224	HEXIM1;IFITM3
	Response To Interferon-Alpha (GO:0035455)	2025-02-17	0.0281043	0.207436	0	0	8.48932	30.3224	IFITM3;AXL
	Mesenchyme Development (GO:0060485)	2025-02-17	0.0281043	0.207436	0	0	8.48932	30.3224	MEOX1;SOX4
	Nicotinamide Nucleotide Metabolic Process (GO:0046496)	2025-02-17	0.0281043	0.207436	0	0	8.48932	30.3224	IDH1;NOCT
	Peptidyl-Threonine Dephosphorylation (GO:0035970)	2025-02-17	0.0281043	0.207436	0	0	8.48932	30.3224	PPP2CB;PPM1G
	Positive Regulation Of Cardiac Muscle Hypertrophy (GO:0010613)	2025-02-17	0.0281043	0.207436	0	0	8.48932	30.3224	MTPN;EDN1
	Positive Regulation Of Peptidyl-Lysine Acetylation (GO:2000758)	2025-02-17	0.0281043	0.207436	0	0	8.48932	30.3224	DDX21;SOX4
	Gland Development (GO:0048732)	1974-04-01	0.0282183	0.207518	0	0	3.65175	13.0286	ANXA1;CITED2;HES1;EPHB3
	Negative Regulation Of Multicellular Organismal Process (GO:0051241)	8/231	0.0285198	0.208972	0	0	2.30473	8.19827	TLE3;ZNF706;GDF15;ARID4B;SPRY1;SMAD6;ING1;SMAD7
	Defense Response To Virus (GO:0051607)	7/189	0.0287225	0.209695	0	0	2.46799	8.76155	IFITM3;IFIH1;IFIT5;TRIM35;TRIM25;ISG15;IFIT1
	Intracellular Glucose Homeostasis (GO:0001678)	1943-03-01	0.0290801	0.210023	0	0	4.78466	16.9267	LIN28A;TRA2B;SOX4
	mRNA Catabolic Process (GO:0006402)	1943-03-01	0.0290801	0.210023	0	0	4.78466	16.9267	YTHDF2;ZFP36L2;HSPA1B
	mRNA Destabilization (GO:0061157)	1943-03-01	0.0290801	0.210023	0	0	4.78466	16.9267	YTHDF2;KHSRP;ZFP36L2
	Negative Regulation Of DNA-binding Transcription Factor Activity (GO:0043433)	6/149	0.0292104	0.210211	0	0	2.68889	9.50047	NFKBIA;PPP2CB;HES1;TRIB1;NFKBIE;SMAD7
	Negative Regulation Of Transmembrane Receptor Protein Serine/Threonine Kinase Signaling Pathway (GO:0090101)	5/111	0.0297233	0.213141	0	0	3.01871	10.6133	ARID4B;SPRY1;SMAD6;ING1;SMAD7
	Translation (GO:0006412)	8/234	0.0304591	0.217466	0	0	2.27378	7.93861	EEF1G;RPL3;RPL31;RPL37A;RPL36;RPL35;RPL37;EIF4G1
	Regulation Of Ras Protein Signal Transduction (GO:0046578)	1976-04-01	0.0307245	0.217466	0	0	3.54995	12.3634	SYDE2;SH3BP1;SPRY4;SPRY1
	Regulation Of Viral Entry Into Host Cell (GO:0046596)	1944-03-01	0.0308587	0.217466	0	0	4.66772	16.2359	IFITM3;LGALS1;TRIM25
	Positive Regulation Of Cytokine-Mediated Signaling Pathway (GO:0001961)	1944-03-01	0.0308587	0.217466	0	0	4.66772	16.2359	EDN1;AXL;HSPA1B
	Regulation Of Oligodendrocyte Differentiation (GO:0048713)	2025-02-18	0.0312979	0.217466	0	0	7.95833	27.5693	HES1;TNFRSF21
	Cell Junction Maintenance (GO:0034331)	2025-02-18	0.0312979	0.217466	0	0	7.95833	27.5693	KIRREL1;CLDN3
	Intracellular Sodium Ion Homeostasis (GO:0006883)	2025-02-18	0.0312979	0.217466	0	0	7.95833	27.5693	SLC12A2;ATP1A1
	Positive Regulation Of Epidermal Cell Differentiation (GO:0045606)	2025-02-18	0.0312979	0.217466	0	0	7.95833	27.5693	NCOA3;SFN
	Positive Regulation Of Interleukin-4 Production (GO:0032753)	2025-02-18	0.0312979	0.217466	0	0	7.95833	27.5693	SLC7A5;CEBPB
	Regulation Of Cell Differentiation (GO:0045595)	7/193	0.0316682	0.219175	0	0	2.41442	8.33565	CEBPB;REST;CHD4;GATAD2B;KLK6;SMAD7;YWHAH
	Regulation Of Protein Ubiquitination (GO:0031396)	5/113	0.0317613	0.219175	0	0	2.96251	10.2192	DNAJA1;ISG15;SOX4;HSPA1B;SMAD7
	Response To Endoplasmic Reticulum Stress (GO:0034976)	5/114	0.0328122	0.224887	0	0	2.93518	10.0294	PPP1R15B;JUN;CEBPB;THBS1;HSP90B1
	Negative Regulation Of Canonical Wnt Signaling Pathway (GO:0090090)	5/114	0.0328122	0.224887	0	0	2.93518	10.0294	TLE3;WWTR1;SOX17;IGFBP2;AXIN2
	Cellular Response To Growth Factor Stimulus (GO:0071363)	6/155	0.0344601	0.227161	0	0	2.57982	8.68872	EHD1;ANXA1;HSPB1;GAS1;ZFP36L2;SMAD7
	T Cell Differentiation (GO:0030217)	1946-03-01	0.0345834	0.227161	0	0	4.45017	14.9721	ANXA1;ZFP36L2;SOX4
	Antiviral Innate Immune Response (GO:0140374)	1946-03-01	0.0345834	0.227161	0	0	4.45017	14.9721	IFIH1;TRIM25;IFIT1
	Regulation Of Nervous System Development (GO:0051960)	1946-03-01	0.0345834	0.227161	0	0	4.45017	14.9721	YTHDF2;HES1;S100A10
	Response To Hydrogen Peroxide (GO:0042542)	1946-03-01	0.0345834	0.227161	0	0	4.45017	14.9721	EDN1;ANXA1;ADAM9
	Positive Regulation Of Blood Vessel Endothelial Cell Migration (GO:0043536)	1946-03-01	0.0345834	0.227161	0	0	4.45017	14.9721	ANXA1;HSPB1;THBS1
	Positive Regulation Of Cell-Cell Adhesion (GO:0022409)	1946-03-01	0.0345834	0.227161	0	0	4.45017	14.9721	CITED2;PLAUR;SMAD7
	NADP Metabolic Process (GO:0006739)	2025-02-19	0.0346271	0.227161	0	0	7.48982	25.1891	IDH1;NOCT
	Regulation Of Granulocyte Chemotaxis (GO:0071622)	2025-02-19	0.0346271	0.227161	0	0	7.48982	25.1891	S100A14;THBS1
	Calcium-Independent Cell-Cell Adhesion Via Plasma Membrane Cell-Adhesion Molecules (GO:0016338)	2025-02-19	0.0346271	0.227161	0	0	7.48982	25.1891	CLDN6;CLDN4
	Establishment Of Epithelial Cell Polarity (GO:0090162)	2025-02-19	0.0346271	0.227161	0	0	7.48982	25.1891	RAP2A;SH3BP1
	Establishment Of Skin Barrier (GO:0061436)	2025-02-19	0.0346271	0.227161	0	0	7.48982	25.1891	CLDN4;SFN
	Positive Regulation Of Activated T Cell Proliferation (GO:0042104)	2025-02-19	0.0346271	0.227161	0	0	7.48982	25.1891	IGFBP2;ICOSLG
	Negative Regulation Of Cellular Component Organization (GO:0051129)	1979-04-01	0.0347223	0.227161	0	0	3.40743	11.4502	DNAJB1;HSPA8;DDX3X;HSPA1B
	DNA-templated Transcription (GO:0006351)	7/199	0.0364559	0.236675	0	0	2.33825	7.74347	POLR2A;NOCT;TFAM;DDX21;TOPORS;ZFP36L2;THAP1
	Bicellular Tight Junction Assembly (GO:0070830)	1947-03-01	0.036529	0.236675	0	0	4.3488	14.393	CLDN6;CLDN4;CLDN3
	Positive Regulation Of Smooth Muscle Cell Proliferation (GO:0048661)	1947-03-01	0.036529	0.236675	0	0	4.3488	14.393	EDN1;JUN;THBS1
	Response To Fibroblast Growth Factor (GO:0071774)	2025-02-20	0.0380869	0.245192	0	0	7.07335	23.1149	ZFP36L2;IER2
	Positive Regulation Of Epithelial Cell Differentiation (GO:0030858)	2025-02-20	0.0380869	0.245192	0	0	7.07335	23.1149	BTG1;SFN
	Myelination (GO:0042552)	1948-03-01	0.0385298	0.247253	0	0	4.25195	13.8457	EIF2B2;TNFRSF21;KLK6
	Cellular Response To Organic Substance (GO:0071310)	1982-04-01	0.0390081	0.249528	0	0	3.27587	10.6269	EDN1;TIPARP;KHSRP;NCOA3
	Positive Regulation Of Cell Population Proliferation (GO:0008284)	13/483	0.0397937	0.253748	0	0	1.78386	5.75124	WWTR1;EDN1;NOP2;THBS1;FOSL1;RASSF10;EPCAM;MYC;S100A13;S100A6;HES1;NES;SOX4
	Positive Regulation Of Multicellular Organismal Process (GO:0051240)	11/387	0.0404707	0.254764	0	0	1.88336	6.04027	WWTR1;DYNC1H1;CEBPB;REST;SIX4;NCOA3;S100A13;ARID4B;AXIN2;ING1;RTN4
	Regulation Of Epithelial To Mesenchymal Transition (GO:0010717)	1983-04-01	0.0405009	0.254764	0	0	3.23424	10.3704	WWTR1;SPRY1;AXIN2;SMAD7
	Positive Regulation Of Proteasomal Ubiquitin-Dependent Protein Catabolic Process (GO:0032436)	1983-04-01	0.0405009	0.254764	0	0	3.23424	10.3704	AXIN2;TRIB1;HSPA1B;SMAD7
	Positive Regulation Of Ubiquitin-Dependent Protein Catabolic Process (GO:2000060)	1983-04-01	0.0405009	0.254764	0	0	3.23424	10.3704	AXIN2;TRIB1;HSPA1B;SMAD7
	Positive Regulation Of Nervous System Development (GO:0051962)	1949-03-01	0.0405852	0.254764	0	0	4.1593	13.3279	SPEN;RASSF10;EPHB3
	Skin Epidermis Development (GO:0098773)	2025-02-21	0.0416724	0.259167	0	0	6.70073	21.2944	CLDN4;SFN
	Positive Regulation Of Interferon-Alpha Production (GO:0032727)	2025-02-21	0.0416724	0.259167	0	0	6.70073	21.2944	IFIH1;DDX3X
	Positive Regulation Of Translational Initiation (GO:0045948)	2025-02-21	0.0416724	0.259167	0	0	6.70073	21.2944	DDX3X;YTHDF2
	Positive Regulation Of Macromolecule Biosynthetic Process (GO:0010557)	5/122	0.0419993	0.25976	0	0	2.73337	8.66505	MTPN;HSPH1;DDX3X;THBS1;SOX4
	Purine Ribonucleotide Metabolic Process (GO:0009150)	1984-04-01	0.0420258	0.25976	0	0	3.19365	10.1222	HSPA8;ACOT7;HSPA1B;EPHA2
	Regulation Of Interferon-Beta Production (GO:0032648)	1950-03-01	0.0426951	0.261491	0	0	4.0706	12.8373	IFIH1;DDX3X;ISG15
	Positive Regulation Of Cell Death (GO:0010942)	1950-03-01	0.0426951	0.261491	0	0	4.0706	12.8373	REST;AXIN2;EIF4G1
	Positive Regulation Of Transport (GO:0051050)	1950-03-01	0.0426951	0.261491	0	0	4.0706	12.8373	DYNC1H1;CEBPB;ANXA1
	Regulation Of Canonical Wnt Signaling Pathway (GO:0060828)	7/207	0.0435499	0.264516	0	0	2.2438	7.03173	WWTR1;TLE3;DDX3X;SOX17;IGFBP2;AXIN2;SOX4
	Regulation Of Osteoblast Differentiation (GO:0045667)	1985-04-01	0.0435827	0.264516	0	0	3.15406	9.88197	WWTR1;REST;NOCT;SMAD6
	mRNA Metabolic Process (GO:0016071)	1985-04-01	0.0435827	0.264516	0	0	3.15406	9.88197	YTHDF2;ZFP36L2;HSPA1B;HNRNPA0
	Regulation Of Stress-Activated MAPK Cascade (GO:0032872)	1951-03-01	0.044859	0.268938	0	0	3.98559	12.3722	RAP2A;MYC;KLHDC10
	Regulation Of Synapse Assembly (GO:0051963)	1951-03-01	0.044859	0.268938	0	0	3.98559	12.3722	RAP2A;EPHB3;EIF4G1
	Negative Regulation Of MAP Kinase Activity (GO:0043407)	1951-03-01	0.044859	0.268938	0	0	3.98559	12.3722	DNAJA1;SPRY4;SPRY1
	Negative Regulation Of Binding (GO:0051100)	1986-04-01	0.0451718	0.268938	0	0	3.11544	9.64939	NFKBIA;JUN;IFIT1;NES
	Regulation Of Mononuclear Cell Migration (GO:0071675)	2025-02-22	0.0453791	0.268938	0	0	6.36537	19.6862	AKIRIN1;THBS1
	Regulation Of Neural Precursor Cell Proliferation (GO:2000177)	2025-02-22	0.0453791	0.268938	0	0	6.36537	19.6862	RASSF10;NES
	Positive Regulation Of Protein Autophosphorylation (GO:0031954)	2025-02-22	0.0453791	0.268938	0	0	6.36537	19.6862	RAP2A;DDX3X
	rRNA Methylation (GO:0031167)	2025-02-22	0.0453791	0.268938	0	0	6.36537	19.6862	NOP2;FTSJ3
	Regulation Of Mitotic Cell Cycle (GO:0007346)	5/125	0.0458062	0.269881	0	0	2.66462	8.21593	BTG1;TRIM35;GAS1;MKI67;THAP1
	Response To Cytokine (GO:0034097)	5/125	0.0458062	0.269881	0	0	2.66462	8.21593	IFITM3;ANXA1;KHSRP;ADAM9;ISG15
	Regulation Of Cell Development (GO:0060284)	1952-03-01	0.0470764	0.27468	0	0	3.90406	11.9307	YTHDF2;HES1;S100A10
	Regulation Of Endothelial Cell Migration (GO:0010594)	1988-04-01	0.048446	0.27468	0	0	3.04095	9.20588	EDN1;SH3BP1;THBS1;EPHA2
	Regulation Of Anatomical Structure Morphogenesis (GO:0022603)	5/127	0.0484548	0.27468	0	0	2.62067	7.93311	CLDN4;RAP2A;CLDN3;EPHB3;EPHA2
	Regulation Of Interleukin-4 Production (GO:0032673)	2025-02-23	0.0492021	0.27468	0	0	6.06195	18.2575	SLC7A5;CEBPB
	Artery Development (GO:0060840)	2025-02-23	0.0492021	0.27468	0	0	6.06195	18.2575	HES1;SMAD7
	Regulation Of Nuclear-Transcribed mRNA Catabolic Process, Deadenylation-Dependent Decay (GO:1900151)	2025-02-23	0.0492021	0.27468	0	0	6.06195	18.2575	PABPC1;ZFP36L2
	Cell-Cell Signaling By Wnt (GO:0198738)	2025-02-23	0.0492021	0.27468	0	0	6.06195	18.2575	DDX3X;FZD4
	Cytosolic Pattern Recognition Receptor Signaling Pathway (GO:0002753)	2025-02-23	0.0492021	0.27468	0	0	6.06195	18.2575	IFIH1;TRIM25
	Negative Regulation Of Neuron Differentiation (GO:0045665)	2025-02-23	0.0492021	0.27468	0	0	6.06195	18.2575	REST;HES1
	Positive Regulation Of mRNA Splicing, Via Spliceosome (GO:0048026)	2025-02-23	0.0492021	0.27468	0	0	6.06195	18.2575	NCL;TRA2B
	Potassium Ion Homeostasis (GO:0055075)	2025-02-23	0.0492021	0.27468	0	0	6.06195	18.2575	SLC12A2;ATP1A1
	Protein N-linked Glycosylation Via Asparagine (GO:0018279)	2025-02-23	0.0492021	0.27468	0	0	6.06195	18.2575	DPM1;MGAT1
	Protein Alkylation (GO:0008213)	2025-02-23	0.0492021	0.27468	0	0	6.06195	18.2575	PCMT1;CSKMT
	Regulation Of Cardiac Muscle Hypertrophy (GO:0010611)	2025-02-23	0.0492021	0.27468	0	0	6.06195	18.2575	MTPN;EDN1
	Regulation Of Cell Junction Assembly (GO:1901888)	2025-02-23	0.0492021	0.27468	0	0	6.06195	18.2575	RAP2A;CLDN3
	Blood Vessel Morphogenesis (GO:0048514)	1953-03-01	0.0493469	0.27468	0	0	3.82578	11.5113	SOX17;HES1;SMAD7
	Carboxylic Acid Transport (GO:0046942)	1953-03-01	0.0493469	0.27468	0	0	3.82578	11.5113	SLC7A5;SLC3A2;SLC38A2
	Tight Junction Assembly (GO:0120192)	1953-03-01	0.0493469	0.27468	0	0	3.82578	11.5113	CLDN6;CLDN4;CLDN3
	Negative Regulation Of Cysteine-Type Endopeptidase Activity (GO:2000117)	1953-03-01	0.0493469	0.27468	0	0	3.82578	11.5113	DDX3X;SFN;THBS1
	Regulation Of Alternative mRNA Splicing, Via Spliceosome (GO:0000381)	1953-03-01	0.0493469	0.27468	0	0	3.82578	11.5113	REST;TRA2B;HNRNPA0
	Cellular Response To Chemical Stress (GO:0062197)	1989-04-01	0.0501311	0.278276	0	0	3.00502	8.99437	DDX3X;SESN2;ZFP36L2;HSPA1B
	Regulation Of Nucleic Acid-Templated Transcription (GO:1903506)	12/452	0.0511756	0.282921	0	0	1.75576	5.21899	WWTR1;CEBPB;REST;BTG1;SOX17;POLR2A;ZNF281;ZNF217;RALY;AJUBA;SOX4;THAP1
	Apical Junction Assembly (GO:0043297)	1954-03-01	0.05167	0.282921	0	0	3.75057	11.1125	CLDN6;CLDN4;CLDN3
	Regulation Of Myoblast Differentiation (GO:0045661)	1954-03-01	0.05167	0.282921	0	0	3.75057	11.1125	AKIRIN1;BTG1;SOX4
	Regulation Of Smooth Muscle Cell Proliferation (GO:0048660)	1954-03-01	0.05167	0.282921	0	0	3.75057	11.1125	EDN1;TRIB1;THBS1
	Positive Regulation Of Leukocyte Chemotaxis (GO:0002690)	1954-03-01	0.05167	0.282921	0	0	3.75057	11.1125	AKIRIN1;S100A14;THBS1
	Positive Regulation Of Proteasomal Protein Catabolic Process (GO:1901800)	1990-04-01	0.0518481	0.283127	0	0	2.96993	8.78931	AXIN2;TRIB1;HSPA1B;SMAD7
	Generation Of Neurons (GO:0048699)	6/172	0.0524983	0.283258	0	0	2.31361	6.81815	NGRN;MTPN;SIX4;FZD4;IER2;RTN4
	Transmembrane Receptor Protein Serine/Threonine Kinase Signaling Pathway (GO:0007178)	5/130	0.0525941	0.283258	0	0	2.55739	7.53189	JUN;GDF15;ADAM9;SMAD6;SMAD7
	RNA Splicing, Via Transesterification Reactions (GO:0000375)	2025-02-24	0.0531372	0.283258	0	0	5.78611	16.9815	KHSRP;TRA2B
	Response To Hexose (GO:0009746)	2025-02-24	0.0531372	0.283258	0	0	5.78611	16.9815	EIF2B2;THBS1
	mRNA Polyadenylation (GO:0006378)	2025-02-24	0.0531372	0.283258	0	0	5.78611	16.9815	HEXIM1;PABPC1
	Negative Regulation Of Ossification (GO:0030279)	2025-02-24	0.0531372	0.283258	0	0	5.78611	16.9815	BCOR;SMAD6
	Positive Regulation Of ERBB Signaling Pathway (GO:1901186)	2025-02-24	0.0531372	0.283258	0	0	5.78611	16.9815	PLAUR;RTN4
	Positive Regulation Of Cellular Response To Transforming Growth Factor Beta Stimulus (GO:1903846)	2025-02-24	0.0531372	0.283258	0	0	5.78611	16.9815	CITED2;THBS1
	Positive Regulation Of Transforming Growth Factor Beta Receptor Signaling Pathway (GO:0030511)	2025-02-24	0.0531372	0.283258	0	0	5.78611	16.9815	CITED2;THBS1
	Neuron Differentiation (GO:0030182)	6/173	0.053709	0.28555	0	0	2.29964	6.72454	NGRN;MTPN;FZD4;IER2;SOX4;RTN4
	Positive Regulation Of Cellular Biosynthetic Process (GO:0031328)	6/174	0.0549366	0.291308	0	0	2.28583	6.63251	EGR1;EDN1;DDX3X;THBS1;LDLR;SOX4
	Circulatory System Development (GO:0072359)	5/132	0.0554649	0.293338	0	0	2.51685	7.27876	PDLIM2;SOX17;CITED2;BCOR;SOX4
	RNA Polyadenylation (GO:0043631)	2025-02-25	0.0571798	0.296952	0	0	5.53426	15.8366	HEXIM1;PABPC1
	Regulation Of Protein Processing (GO:0070613)	2025-02-25	0.0571798	0.296952	0	0	5.53426	15.8366	PLAUR;GAS1
	Sodium Ion Homeostasis (GO:0055078)	2025-02-25	0.0571798	0.296952	0	0	5.53426	15.8366	SLC12A2;ATP1A1
	Metanephros Development (GO:0001656)	2025-02-25	0.0571798	0.296952	0	0	5.53426	15.8366	SIX4;SOX17
	Peptide Hormone Secretion (GO:0030072)	2025-02-25	0.0571798	0.296952	0	0	5.53426	15.8366	EDN1;ANXA1
	Positive Regulation Of Peptidase Activity (GO:0010952)	2025-02-25	0.0571798	0.296952	0	0	5.53426	15.8366	CLDN4;CLDN3
	Regulation Of Cell Size (GO:0008361)	2025-02-25	0.0571798	0.296952	0	0	5.53426	15.8366	MTPN;EDN1
	RNA Catabolic Process (GO:0006401)	1957-03-01	0.0589498	0.305005	0	0	3.54167	10.0267	YTHDF2;ZFP36L2;HSPA1B
	Cellular Response To Hormone Stimulus (GO:0032870)	1994-04-01	0.0590333	0.305005	0	0	2.83735	8.02872	HSPA8;NCOA3;ATP1A1;HSPA1B
	Positive Regulation Of Macromolecule Metabolic Process (GO:0010604)	10/364	0.0592813	0.305503	0	0	1.81457	5.12701	NFKBIA;EGR1;MTPN;CLDN3;DDX3X;CITED2;MYC;SLC38A2;HSPA1B;EIF4G1
	Positive Regulation Of Epithelial Cell Migration (GO:0010634)	1995-04-01	0.0609084	0.3106	0	0	2.80603	7.85234	EDN1;ADAM9;THBS1;RTN4
	Regulation Of Interferon-Alpha Production (GO:0032647)	2025-02-26	0.0613257	0.3106	0	0	5.3034	14.8047	IFIH1;DDX3X
	Regulation Of Transcription By RNA Polymerase III (GO:0006359)	2025-02-26	0.0613257	0.3106	0	0	5.3034	14.8047	DDX21;ZFP36L2
	miRNA-mediated Gene Silencing (GO:0035195)	2025-02-26	0.0613257	0.3106	0	0	5.3034	14.8047	AJUBA;EIF4G1
	Negative Regulation Of Catalytic Activity (GO:0043086)	2025-02-26	0.0613257	0.3106	0	0	5.3034	14.8047	IFIT1;NES
	Positive Regulation Of Erythrocyte Differentiation (GO:0045648)	2025-02-26	0.0613257	0.3106	0	0	5.3034	14.8047	ANKRD54;HSPA1B
	Protein Localization To Plasma Membrane (GO:0072659)	5/137	0.0630304	0.3106	0	0	2.4209	6.6917	EHD1;RAP2A;ZDHHC3;EPHA2;S100A10
	Positive Regulation Of Cytokine Production (GO:0001819)	9/320	0.0634582	0.3106	0	0	1.85688	5.12012	IFIH1;EGR1;SLC7A5;CEBPB;ANXA1;DDX3X;S100A13;ISG15;HSPA1B
	Microtubule Cytoskeleton Organization Involved In Mitosis (GO:1902850)	1959-03-01	0.0640561	0.3106	0	0	3.41483	9.38394	DYNC1H1;CENPE;PLK2
	Negative Regulation Of Cytokine-Mediated Signaling Pathway (GO:0001960)	1959-03-01	0.0640561	0.3106	0	0	3.41483	9.38394	PPP2CB;YTHDF2;ISG15
	Negative Regulation Of Protein-Containing Complex Assembly (GO:0031333)	1959-03-01	0.0640561	0.3106	0	0	3.41483	9.38394	HSPA8;DDX3X;SMAD6
	Cell Surface Receptor Signaling Pathway Involved In Cell-Cell Signaling (GO:1905114)	2025-02-27	0.0655707	0.3106	0	0	5.091	13.8711	DDX3X;FZD4
	Negative Regulation Of Neurogenesis (GO:0050768)	2025-02-27	0.0655707	0.3106	0	0	5.091	13.8711	REST;YWHAH
	Chromatin Remodeling (GO:0006338)	7/228	0.0661993	0.3106	0	0	2.0284	5.50728	REST;MYC;DDX21;CHD4;TOP1;BCOR;GATAD2B
	Regulation Of Extrinsic Apoptotic Signaling Pathway (GO:2001236)	1960-03-01	0.0666834	0.3106	0	0	3.35475	9.08399	TNFRSF12A;FEM1B;THBS1
	Positive Regulation Of Protein-Containing Complex Assembly (GO:0031334)	1998-04-01	0.0667208	0.3106	0	0	2.71606	7.35302	DDX3X;ISG15;AJUBA;EIF4G1
	Negative Regulation Of Wnt Signaling Pathway (GO:0030178)	5/140	0.0678354	0.3106	0	0	2.36674	6.36812	TLE3;WWTR1;SOX17;IGFBP2;AXIN2
	Axon Development (GO:0061564)	1999-04-01	0.0687202	0.3106	0	0	2.68733	7.1959	PARD6B;S100A6;RTN4;EPHB3
	Regulation Of Pathway-Restricted SMAD Protein Phosphorylation (GO:0060393)	1961-03-01	0.0693593	0.3106	0	0	3.29674	8.79721	GDF15;SMAD6;SMAD7
	Apoptotic Cell Clearance (GO:0043277)	2025-02-28	0.0699108	0.3106	0	0	4.89495	13.0232	ANXA1;THBS1
	Regulation Of Protein Transport (GO:0051223)	2025-02-28	0.0699108	0.3106	0	0	4.89495	13.0232	DNAJA1;HSPA8
	Positive Regulation Of Fibroblast Proliferation (GO:0048146)	2025-02-28	0.0699108	0.3106	0	0	4.89495	13.0232	MYC;S100A6
	Positive Regulation Of mRNA Processing (GO:0050685)	2025-02-28	0.0699108	0.3106	0	0	4.89495	13.0232	TRA2B;NCL
	Protein Insertion Into Mitochondrial Membrane (GO:0051204)	2025-02-28	0.0699108	0.3106	0	0	4.89495	13.0232	TOMM20;TOMM5
	Positive Regulation Of Phosphorylation (GO:0042327)	7/231	0.0699223	0.3106	0	0	2.00093	5.3232	RAP2A;CLDN3;AXL;PLAUR;AXIN2;THBS1;EPHA2
	Protein Localization To Cell Periphery (GO:1990778)	5/142	0.0711488	0.3106	0	0	2.33195	6.1633	EHD1;RAP2A;ZDHHC3;EPHA2;S100A10
	Protein Lipidation (GO:0006497)	1962-03-01	0.0720832	0.3106	0	0	3.2407	8.52283	DPM1;ATG16L1;ZDHHC3
	Positive Regulation Of Developmental Process (GO:0051094)	7/233	0.0724724	0.3106	0	0	1.98301	5.20452	CEBPB;REST;FZD4;NCOA3;ARID4B;ING1;RTN4
	Positive Regulation Of Gene Expression (GO:0010628)	12/480	0.0731042	0.3106	0	0	1.64831	4.31178	EGR1;CLDN3;DDX3X;POLR2A;CITED2;RBBP5;MYC;S100A13;SLC38A2;THBS1;SOX4;HSPA1B
	RNA Biosynthetic Process (GO:0032774)	2029-02-01	0.074342	0.3106	0	0	4.71341	12.2505	POLR2A;ZFP36L2
	RNA-mediated Gene Silencing (GO:0031047)	2029-02-01	0.074342	0.3106	0	0	4.71341	12.2505	HEXIM1;PABPC1
	Regulation Of Protein Modification By Small Protein Conjugation Or Removal (GO:1903320)	2029-02-01	0.074342	0.3106	0	0	4.71341	12.2505	EGR1;HSPA1B
	Regulation Of Spindle Assembly (GO:0090169)	2029-02-01	0.074342	0.3106	0	0	4.71341	12.2505	DYNC1H1;HSPA1B
	Maintenance Of Blood-Brain Barrier (GO:0035633)	2029-02-01	0.074342	0.3106	0	0	4.71341	12.2505	SLC12A2;CLDN3
	Negative Regulation Of DNA Binding (GO:0043392)	2029-02-01	0.074342	0.3106	0	0	4.71341	12.2505	NFKBIA;JUN
	Positive Regulation Of Neural Precursor Cell Proliferation (GO:2000179)	2029-02-01	0.074342	0.3106	0	0	4.71341	12.2505	RASSF10;NES
	C-terminal Protein Lipidation (GO:0006501)	2025-01-05	0.0753763	0.3106	0	0	15.875	41.041	ATG16L1
	DNA Replication-Dependent Chromatin Assembly (GO:0006335)	2025-01-05	0.0753763	0.3106	0	0	15.875	41.041	NASP
	ISG15-protein Conjugation (GO:0032020)	2025-01-05	0.0753763	0.3106	0	0	15.875	41.041	ISG15
	PML Body Organization (GO:0030578)	2025-01-05	0.0753763	0.3106	0	0	15.875	41.041	SERBP1
	Regulation Of Hormone Biosynthetic Process (GO:0046885)	2025-01-05	0.0753763	0.3106	0	0	15.875	41.041	EGR1
	Regulation Of Long-Chain Fatty Acid Import Across Plasma Membrane (GO:0010746)	2025-01-05	0.0753763	0.3106	0	0	15.875	41.041	THBS1
	Regulation Of Lysosome Organization (GO:1905671)	2025-01-05	0.0753763	0.3106	0	0	15.875	41.041	LAPTM4B
	Aminophospholipid Transport (GO:0015917)	2025-01-05	0.0753763	0.3106	0	0	15.875	41.041	TMEM30B
	Regulation Of Morphogenesis Of A Branching Structure (GO:0060688)	2025-01-05	0.0753763	0.3106	0	0	15.875	41.041	RTN4
	Regulation Of Nitric Oxide Mediated Signal Transduction (GO:0010749)	2025-01-05	0.0753763	0.3106	0	0	15.875	41.041	THBS1
	Axo-Dendritic Transport (GO:0008088)	2025-01-05	0.0753763	0.3106	0	0	15.875	41.041	HSPA8
	Bundle Of His cell-Purkinje Myocyte Adhesion Involved In Cell Communication (GO:0086073)	2025-01-05	0.0753763	0.3106	0	0	15.875	41.041	DSP
	Regulation Of Plasma Membrane Repair (GO:1905684)	2025-01-05	0.0753763	0.3106	0	0	15.875	41.041	S100A10
	Regulation Of pre-miRNA Processing (GO:2000631)	2025-01-05	0.0753763	0.3106	0	0	15.875	41.041	LIN28A
	Regulation Of pro-B Cell Differentiation (GO:2000973)	2025-01-05	0.0753763	0.3106	0	0	15.875	41.041	HES1
	Cap-Dependent Translational Initiation (GO:0002191)	2025-01-05	0.0753763	0.3106	0	0	15.875	41.041	EIF4G1
	Regulation Of Protein Depolymerization (GO:1901879)	2025-01-05	0.0753763	0.3106	0	0	15.875	41.041	SH3BP1
	Cellular Heat Acclimation (GO:0070370)	2025-01-05	0.0753763	0.3106	0	0	15.875	41.041	HSPA1B
	Regulation Of Sarcomere Organization (GO:0060297)	2025-01-05	0.0753763	0.3106	0	0	15.875	41.041	EDN1
	Cellular Response To Cold (GO:0070417)	2025-01-05	0.0753763	0.3106	0	0	15.875	41.041	NFKBIA
	Cellular Response To Granulocyte Macrophage Colony-Stimulating Factor Stimulus (GO:0097011)	2025-01-05	0.0753763	0.3106	0	0	15.875	41.041	ZFP36L2
	Regulation Of Tooth Mineralization (GO:0070170)	2025-01-05	0.0753763	0.3106	0	0	15.875	41.041	BCOR
	Cellular Response To Magnesium Ion (GO:0071286)	2025-01-05	0.0753763	0.3106	0	0	15.875	41.041	SLC41A1
	Regulation Of Ventricular Cardiac Muscle Cell Membrane Depolarization (GO:0060373)	2025-01-05	0.0753763	0.3106	0	0	15.875	41.041	SMAD7
	Cholesterol Import (GO:0070508)	2025-01-05	0.0753763	0.3106	0	0	15.875	41.041	LDLR
	Response To Granulocyte Macrophage Colony-Stimulating Factor (GO:0097012)	2025-01-05	0.0753763	0.3106	0	0	15.875	41.041	ZFP36L2
	Response To Heparin (GO:0071503)	2025-01-05	0.0753763	0.3106	0	0	15.875	41.041	EGR1
	Endothelin Receptor Signaling Pathway (GO:0086100)	2025-01-05	0.0753763	0.3106	0	0	15.875	41.041	EDN1
	snoRNA Localization (GO:0048254)	2025-01-05	0.0753763	0.3106	0	0	15.875	41.041	NOP58
	fatty-acyl-CoA Catabolic Process (GO:0036115)	2025-01-05	0.0753763	0.3106	0	0	15.875	41.041	ACOT7
	tRNA Transport (GO:0051031)	2025-01-05	0.0753763	0.3106	0	0	15.875	41.041	TOMM20
	Tongue Development (GO:0043586)	2025-01-05	0.0753763	0.3106	0	0	15.875	41.041	SIX4
	Ventricular Compact Myocardium Morphogenesis (GO:0003223)	2025-01-05	0.0753763	0.3106	0	0	15.875	41.041	DSP
	Heat Acclimation (GO:0010286)	2025-01-05	0.0753763	0.3106	0	0	15.875	41.041	HSPA1B
	Kidney Morphogenesis (GO:0060993)	2025-01-05	0.0753763	0.3106	0	0	15.875	41.041	SOX4
	Maintenance Of DNA Repeat Elements (GO:0043570)	2025-01-05	0.0753763	0.3106	0	0	15.875	41.041	MSH6
	Medium-Chain Fatty Acid Biosynthetic Process (GO:0051792)	2025-01-05	0.0753763	0.3106	0	0	15.875	41.041	ACOT7
	Negative Regulation Of PERK-mediated Unfolded Protein Response (GO:1903898)	2025-01-05	0.0753763	0.3106	0	0	15.875	41.041	PPP1R15B
	Negative Regulation Of Astrocyte Differentiation (GO:0048712)	2025-01-05	0.0753763	0.3106	0	0	15.875	41.041	LDLR
	Negative Regulation Of Cellular Extravasation (GO:0002692)	2025-01-05	0.0753763	0.3106	0	0	15.875	41.041	ENC1
	Negative Regulation Of Glial Cell Proliferation (GO:0060253)	2025-01-05	0.0753763	0.3106	0	0	15.875	41.041	HES1
	Negative Regulation Of Lens Fiber Cell Differentiation (GO:1902747)	2025-01-05	0.0753763	0.3106	0	0	15.875	41.041	SPRY1
	Negative Regulation Of Nervous System Process (GO:0031645)	2025-01-05	0.0753763	0.3106	0	0	15.875	41.041	TNFRSF21
	Negative Regulation Of Nuclear-Transcribed mRNA Catabolic Process, Nonsense-Mediated Decay (GO:2000623)	2025-01-05	0.0753763	0.3106	0	0	15.875	41.041	PABPC1
	Peptidyl-Diphthamide Biosynthetic Process From Peptidyl-Histidine (GO:0017183)	2025-01-05	0.0753763	0.3106	0	0	15.875	41.041	DPH3
	Peptidyl-Diphthamide Metabolic Process (GO:0017182)	2025-01-05	0.0753763	0.3106	0	0	15.875	41.041	DPH3
	Positive Regulation Of Animal Organ Morphogenesis (GO:0110110)	2025-01-05	0.0753763	0.3106	0	0	15.875	41.041	SIX4
	Positive Regulation Of Cholesterol Storage (GO:0010886)	2025-01-05	0.0753763	0.3106	0	0	15.875	41.041	EHD1
	Positive Regulation Of Extrinsic Apoptotic Signaling Pathway Via Death Domain Receptors (GO:1902043)	2025-01-05	0.0753763	0.3106	0	0	15.875	41.041	THBS1
	Positive Regulation Of Intrinsic Apoptotic Signaling Pathway By P53 Class Mediator (GO:1902255)	2025-01-05	0.0753763	0.3106	0	0	15.875	41.041	MYC
	Positive Regulation Of Peroxisome Proliferator Activated Receptor Signaling Pathway (GO:0035360)	2025-01-05	0.0753763	0.3106	0	0	15.875	41.041	CITED2
	Positive Regulation Of Protein Catabolic Process In The Vacuole (GO:1904352)	2025-01-05	0.0753763	0.3106	0	0	15.875	41.041	LDLR
	Positive Regulation Of Tau-Protein Kinase Activity (GO:1902949)	2025-01-05	0.0753763	0.3106	0	0	15.875	41.041	EGR1
	Positive Regulation Of Translation In Response To Stress (GO:0032056)	2025-01-05	0.0753763	0.3106	0	0	15.875	41.041	EIF4G1
	Positive Regulation Of Vesicle Fusion (GO:0031340)	2025-01-05	0.0753763	0.3106	0	0	15.875	41.041	ANXA1
	Protein Localization To Non-Motile Cilium (GO:0097499)	2025-01-05	0.0753763	0.3106	0	0	15.875	41.041	ZDHHC3
	Protein Repair (GO:0030091)	2025-01-05	0.0753763	0.3106	0	0	15.875	41.041	PCMT1
	Protein Targeting To Vacuole Involved In Autophagy (GO:0071211)	2025-01-05	0.0753763	0.3106	0	0	15.875	41.041	HSPA8
	Radial Glial Cell Differentiation (GO:0060019)	2025-01-05	0.0753763	0.3106	0	0	15.875	41.041	HES1
	Regulation Of NK T Cell Activation (GO:0051133)	2025-01-05	0.0753763	0.3106	0	0	15.875	41.041	HSPH1
	Regulation Of Apoptotic DNA Fragmentation (GO:1902510)	2025-01-05	0.0753763	0.3106	0	0	15.875	41.041	DFFA
	Regulation Of cGMP-mediated Signaling (GO:0010752)	2025-01-05	0.0753763	0.3106	0	0	15.875	41.041	THBS1
	Positive Regulation Of Cell Differentiation (GO:0045597)	8/283	0.0756076	0.310917	0	0	1.86393	4.81304	WWTR1;AKIRIN1;CEBPB;REST;BTG1;NOCT;AXIN2;SOX4
	Positive Regulation Of Cysteine-Type Endopeptidase Activity (GO:2001056)	1964-03-01	0.0776723	0.31564	0	0	3.13413	8.0085	REST;DDX3X;MYC
	Positive Regulation Of Interleukin-1 Production (GO:0032732)	1964-03-01	0.0776723	0.31564	0	0	3.13413	8.0085	EGR1;S100A13;HSPB1
	Positive Regulation Of Type I Interferon Production (GO:0032481)	1964-03-01	0.0776723	0.31564	0	0	3.13413	8.0085	IFIH1;DDX3X;ISG15
	Artery Morphogenesis (GO:0048844)	1930-02-01	0.0788605	0.31564	0	0	4.54485	11.5442	HES1;SMAD7
	Cytoplasmic Translational Initiation (GO:0002183)	1930-02-01	0.0788605	0.31564	0	0	4.54485	11.5442	EIF5;EIF4G1
	Negative Regulation Of Axon Extension (GO:0030517)	1930-02-01	0.0788605	0.31564	0	0	4.54485	11.5442	SEMA7A;RTN4
	Negative Regulation Of Epithelial To Mesenchymal Transition (GO:0010719)	1930-02-01	0.0788605	0.31564	0	0	4.54485	11.5442	SPRY1;SMAD7
	Phagocytosis, Engulfment (GO:0006911)	1930-02-01	0.0788605	0.31564	0	0	4.54485	11.5442	SH3BP1;THBS1
	Regulation Of Cell Migration Involved In Sprouting Angiogenesis (GO:0090049)	1930-02-01	0.0788605	0.31564	0	0	4.54485	11.5442	ANXA1;THBS1
	Positive Regulation Of Kinase Activity (GO:0033674)	4/104	0.0791735	0.31564	0	0	2.55231	6.47296	CENPE;AXL;AXIN2;EPHA2
	Positive Regulation Of DNA Biosynthetic Process (GO:2000573)	1965-03-01	0.0805362	0.31564	0	0	3.08342	7.76729	CCT6A;MYC;USP1
	Positive Regulation Of T Cell Proliferation (GO:0042102)	1965-03-01	0.0805362	0.31564	0	0	3.08342	7.76729	ANXA1;IGFBP2;ICOSLG
	Regulation Of Cell-Matrix Adhesion (GO:0001952)	1965-03-01	0.0805362	0.31564	0	0	3.08342	7.76729	ADAM15;ENC1;THBS1
	Defense Response To Symbiont (GO:0140546)	5/148	0.0816125	0.31564	0	0	2.23342	5.59645	IFITM3;IFIH1;IFIT5;ISG15;IFIT1
	Regulation Of Dendrite Morphogenesis (GO:0048814)	1931-02-01	0.0834624	0.31564	0	0	4.3879	10.8967	RAP2A;YWHAH
	Regulation Of Protein Autophosphorylation (GO:0031952)	1931-02-01	0.0834624	0.31564	0	0	4.3879	10.8967	RAP2A;DDX3X
	Negative Regulation Of Cell-Matrix Adhesion (GO:0001953)	1931-02-01	0.0834624	0.31564	0	0	4.3879	10.8967	ADAM15;THBS1
	Negative Regulation Of Chemotaxis (GO:0050922)	1931-02-01	0.0834624	0.31564	0	0	4.3879	10.8967	SEMA7A;THBS1
	Negative Regulation Of Developmental Growth (GO:0048640)	1931-02-01	0.0834624	0.31564	0	0	4.3879	10.8967	GDF15;RTN4
	Positive Regulation Of Extrinsic Apoptotic Signaling Pathway (GO:2001238)	1931-02-01	0.0834624	0.31564	0	0	4.3879	10.8967	TNFRSF12A;THBS1
	Regulation Of Cell Morphogenesis (GO:0022604)	1931-02-01	0.0834624	0.31564	0	0	4.3879	10.8967	CLDN4;CLDN3
	Regulation Of G1/S Transition Of Mitotic Cell Cycle (GO:2000045)	4/106	0.0835642	0.31564	0	0	2.50201	6.21035	DDX3X;ANXA1;ADAMTS1;EIF4G1
	Regulation Of Programmed Cell Death (GO:0043067)	6/195	0.0846186	0.31564	0	0	2.02966	5.01246	RSL1D1;DFFA;REST;LGALS1;GAS1;RTN4
	Response To Tumor Necrosis Factor (GO:0034612)	4/108	0.088072	0.31564	0	0	2.45365	5.96138	NFKBIA;ADAM9;ZFP36L2;TNFRSF21
	NIK/NF-kappaB Signaling (GO:0038061)	1932-02-01	0.0881442	0.31564	0	0	4.24142	10.3015	NFKBIA;TNFRSF10A
	Regulation Of Transcription By RNA Polymerase I (GO:0006356)	1932-02-01	0.0881442	0.31564	0	0	4.24142	10.3015	DDX21;WDR43
	Negative Regulation Of Osteoblast Differentiation (GO:0045668)	1932-02-01	0.0881442	0.31564	0	0	4.24142	10.3015	NOCT;SMAD6
	Purine Ribonucleoside Triphosphate Metabolic Process (GO:0009205)	1932-02-01	0.0881442	0.31564	0	0	4.24142	10.3015	HSPA8;HSPA1B
	Cell-Cell Junction Organization (GO:0045216)	1968-03-01	0.0893964	0.31564	0	0	2.94066	7.10074	DSP;KIRREL1;PARD6B
	CENP-A Containing Chromatin Assembly (GO:0034080)	2025-01-06	0.0897578	0.31564	0	0	12.6994	30.6136	NASP
	Regulation Of Cortisol Biosynthetic Process (GO:2000064)	2025-01-06	0.0897578	0.31564	0	0	12.6994	30.6136	REST
	Regulation Of Glial Cell Differentiation (GO:0045685)	2025-01-06	0.0897578	0.31564	0	0	12.6994	30.6136	TNFRSF21
	RIG-I Signaling Pathway (GO:0039529)	2025-01-06	0.0897578	0.31564	0	0	12.6994	30.6136	TRIM25
	Regulation Of Ketone Biosynthetic Process (GO:0010566)	2025-01-06	0.0897578	0.31564	0	0	12.6994	30.6136	EGR1
	Regulation Of Lens Fiber Cell Differentiation (GO:1902746)	2025-01-06	0.0897578	0.31564	0	0	12.6994	30.6136	SPRY1
	Regulation Of Metallopeptidase Activity (GO:1905048)	2025-01-06	0.0897578	0.31564	0	0	12.6994	30.6136	CLDN4
	Regulation Of Microtubule Binding (GO:1904526)	2025-01-06	0.0897578	0.31564	0	0	12.6994	30.6136	PPP2CB
	Regulation Of Muscle Organ Development (GO:0048634)	2025-01-06	0.0897578	0.31564	0	0	12.6994	30.6136	MTPN
	Regulation Of Nucleotide-Binding Oligomerization Domain Containing 2 Signaling Pathway (GO:0070432)	2025-01-06	0.0897578	0.31564	0	0	12.6994	30.6136	HSPA1B
	Cardiac Muscle Cell Myoblast Differentiation (GO:0060379)	2025-01-06	0.0897578	0.31564	0	0	12.6994	30.6136	REST
	Cardiac Muscle Cell-Cardiac Muscle Cell Adhesion (GO:0086042)	2025-01-06	0.0897578	0.31564	0	0	12.6994	30.6136	DSP
	Choline Transport (GO:0015871)	2025-01-06	0.0897578	0.31564	0	0	12.6994	30.6136	SLC44A2
	Chromatin Remodeling At Centromere (GO:0031055)	2025-01-06	0.0897578	0.31564	0	0	12.6994	30.6136	NASP
	Clathrin Coat Disassembly (GO:0072318)	2025-01-06	0.0897578	0.31564	0	0	12.6994	30.6136	HSPA8
	Response To Lead Ion (GO:0010288)	2025-01-06	0.0897578	0.31564	0	0	12.6994	30.6136	PPP2CB
	Definitive Hemopoiesis (GO:0060216)	2025-01-06	0.0897578	0.31564	0	0	12.6994	30.6136	ZFP36L2
	Delamination (GO:0060232)	2025-01-06	0.0897578	0.31564	0	0	12.6994	30.6136	YTHDF2
	Desmosome Organization (GO:0002934)	2025-01-06	0.0897578	0.31564	0	0	12.6994	30.6136	DSP
	Serine Transport (GO:0032329)	2025-01-06	0.0897578	0.31564	0	0	12.6994	30.6136	SLC38A2
	Skeletal Muscle Cell Differentiation (GO:0035914)	2025-01-06	0.0897578	0.31564	0	0	12.6994	30.6136	SIX4
	Ganglioside Catabolic Process (GO:0006689)	2025-01-06	0.0897578	0.31564	0	0	12.6994	30.6136	NEU1
	Transepithelial Chloride Transport (GO:0030321)	2025-01-06	0.0897578	0.31564	0	0	12.6994	30.6136	SLC12A2
	Ureter Development (GO:0072189)	2025-01-06	0.0897578	0.31564	0	0	12.6994	30.6136	SOX17
	Vascular Associated Smooth Muscle Cell Development (GO:0097084)	2025-01-06	0.0897578	0.31564	0	0	12.6994	30.6136	HES1
	Very Long-Chain Fatty Acid Catabolic Process (GO:0042760)	2025-01-06	0.0897578	0.31564	0	0	12.6994	30.6136	ACOX1
	Locomotor Rhythm (GO:0045475)	2025-01-06	0.0897578	0.31564	0	0	12.6994	30.6136	EGR1
	Long-Term Synaptic Depression (GO:0060292)	2025-01-06	0.0897578	0.31564	0	0	12.6994	30.6136	PLK2
	Lymphoid Progenitor Cell Differentiation (GO:0002320)	2025-01-06	0.0897578	0.31564	0	0	12.6994	30.6136	SOX4
	Negative Regulation Of T-helper 17 Type Immune Response (GO:2000317)	2025-01-06	0.0897578	0.31564	0	0	12.6994	30.6136	SMAD7
	Negative Regulation Of Blood Vessel Endothelial Cell Proliferation Involved In Sprouting Angiogenesis (GO:1903588)	2025-01-06	0.0897578	0.31564	0	0	12.6994	30.6136	THBS1
	Negative Regulation Of Dendritic Spine Development (GO:0061000)	2025-01-06	0.0897578	0.31564	0	0	12.6994	30.6136	NGEF
	Negative Regulation Of Establishment Of Protein Localization To Mitochondrion (GO:1903748)	2025-01-06	0.0897578	0.31564	0	0	12.6994	30.6136	DNAJA1
	Negative Regulation Of miRNA Processing (GO:1903799)	2025-01-06	0.0897578	0.31564	0	0	12.6994	30.6136	LIN28A
	Negative Regulation Of Oligodendrocyte Differentiation (GO:0048715)	2025-01-06	0.0897578	0.31564	0	0	12.6994	30.6136	HES1
	Negative Regulation Of Plasminogen Activation (GO:0010757)	2025-01-06	0.0897578	0.31564	0	0	12.6994	30.6136	THBS1
	Negative Regulation Of Stress-Activated Protein Kinase Signaling Cascade (GO:0070303)	2025-01-06	0.0897578	0.31564	0	0	12.6994	30.6136	MYC
	Noradrenergic Neuron Differentiation (GO:0003357)	2025-01-06	0.0897578	0.31564	0	0	12.6994	30.6136	SOX4
	Nose Development (GO:0043584)	2025-01-06	0.0897578	0.31564	0	0	12.6994	30.6136	SIX4
	Pharyngeal Arch Artery Morphogenesis (GO:0061626)	2025-01-06	0.0897578	0.31564	0	0	12.6994	30.6136	HES1
	Polyamine Biosynthetic Process (GO:0006596)	2025-01-06	0.0897578	0.31564	0	0	12.6994	30.6136	SLC38A2
	Positive Regulation Of Fibroblast Apoptotic Process (GO:2000271)	2025-01-06	0.0897578	0.31564	0	0	12.6994	30.6136	BTG1
	Positive Regulation Of Helicase Activity (GO:0051096)	2025-01-06	0.0897578	0.31564	0	0	12.6994	30.6136	MSH6
	Positive Regulation Of Hormone Metabolic Process (GO:0032352)	2025-01-06	0.0897578	0.31564	0	0	12.6994	30.6136	EGR1
	Positive Regulation Of Kidney Development (GO:0090184)	2025-01-06	0.0897578	0.31564	0	0	12.6994	30.6136	MYC
	Positive Regulation Of mRNA Binding (GO:1902416)	2025-01-06	0.0897578	0.31564	0	0	12.6994	30.6136	EIF4G1
	Positive Regulation Of Pinocytosis (GO:0048549)	2025-01-06	0.0897578	0.31564	0	0	12.6994	30.6136	AXL
	Positive Regulation Of Protein K63-linked Ubiquitination (GO:1902523)	2025-01-06	0.0897578	0.31564	0	0	12.6994	30.6136	DDX3X
	Positive Regulation Of Spindle Assembly (GO:1905832)	2025-01-06	0.0897578	0.31564	0	0	12.6994	30.6136	DYNC1H1
	Positive Regulation Of Unsaturated Fatty Acid Biosynthetic Process (GO:2001280)	2025-01-06	0.0897578	0.31564	0	0	12.6994	30.6136	ANXA1
	Regulation Of MHC Class I Biosynthetic Process (GO:0045343)	2025-01-06	0.0897578	0.31564	0	0	12.6994	30.6136	HSPH1
	Regulation Of T-helper Cell Differentiation (GO:0045622)	2025-01-06	0.0897578	0.31564	0	0	12.6994	30.6136	JUNB
	Regulation Of Aldosterone Biosynthetic Process (GO:0032347)	2025-01-06	0.0897578	0.31564	0	0	12.6994	30.6136	REST
	Regulation Of Bile Acid Metabolic Process (GO:1904251)	2025-01-06	0.0897578	0.31564	0	0	12.6994	30.6136	PANK2
	Regulation Of Proteasomal Ubiquitin-Dependent Protein Catabolic Process (GO:0032434)	4/109	0.0903692	0.316685	0	0	2.43015	5.84173	AXIN2;TRIB1;HSPA1B;SMAD7
	Cellular Response To Salt (GO:1902075)	4/109	0.0903692	0.316685	0	0	2.43015	5.84173	SLC12A2;EGR1;CLIC4;HSP90B1
	Gene Expression (GO:0010467)	8/296	0.0920988	0.318224	0	0	1.7786	4.24178	NXF1;RPL3;RPL31;RPL37A;RPL36;RPL35;RPL37;EIF4G1
	Regulation Of Lamellipodium Assembly (GO:0010591)	1933-02-01	0.0929022	0.318224	0	0	4.1044	9.7529	AKIRIN1;EPHA2
	Regulation Of Type I Interferon-Mediated Signaling Pathway (GO:0060338)	1933-02-01	0.0929022	0.318224	0	0	4.1044	9.7529	YTHDF2;ISG15
	Epithelial Tube Morphogenesis (GO:0060562)	1933-02-01	0.0929022	0.318224	0	0	4.1044	9.7529	SOX17;HES1
	Ventricular Cardiac Muscle Tissue Morphogenesis (GO:0055010)	1933-02-01	0.0929022	0.318224	0	0	4.1044	9.7529	DSP;SMAD7
	Positive Regulation Of DNA Binding (GO:0043388)	1933-02-01	0.0929022	0.318224	0	0	4.1044	9.7529	PLAUR;HES1
	Regulation Of NLRP3 Inflammasome Complex Assembly (GO:1900225)	1933-02-01	0.0929022	0.318224	0	0	4.1044	9.7529	HSPA8;DDX3X
	Regulation Of Activated T Cell Proliferation (GO:0046006)	1933-02-01	0.0929022	0.318224	0	0	4.1044	9.7529	IGFBP2;ICOSLG
	Regulation Of Cell Adhesion Mediated By Integrin (GO:0033628)	1933-02-01	0.0929022	0.318224	0	0	4.1044	9.7529	ADAM9;EPHA2
	Negative Regulation Of Extrinsic Apoptotic Signaling Pathway (GO:2001237)	1970-03-01	0.09552	0.318224	0	0	2.85259	6.69907	DDX3X;THBS1;HSPA1B
	Protein K48-linked Ubiquitination (GO:0070936)	1970-03-01	0.09552	0.318224	0	0	2.85259	6.69907	TRIM25;FBXO45;TOPORS
	ATP Metabolic Process (GO:0046034)	1934-02-01	0.0977329	0.318224	0	0	3.97593	9.24609	HSPA8;HSPA1B
	Regulation Of Metal Ion Transport (GO:0010959)	1934-02-01	0.0977329	0.318224	0	0	3.97593	9.24609	ATP1A1;YWHAH
	Cellular Response To Hydrogen Peroxide (GO:0070301)	1934-02-01	0.0977329	0.318224	0	0	3.97593	9.24609	EDN1;ANXA1
	Cellular Response To Vascular Endothelial Growth Factor Stimulus (GO:0035924)	1934-02-01	0.0977329	0.318224	0	0	3.97593	9.24609	HSPB1;GAS1
	Semaphorin-Plexin Signaling Pathway (GO:0071526)	1934-02-01	0.0977329	0.318224	0	0	3.97593	9.24609	SEMA7A;SH3BP1
	Negative Regulation Of Ras Protein Signal Transduction (GO:0046580)	1934-02-01	0.0977329	0.318224	0	0	3.97593	9.24609	SPRY4;SPRY1
	Purine Nucleotide Metabolic Process (GO:0006163)	1934-02-01	0.0977329	0.318224	0	0	3.97593	9.24609	NOCT;IDH1
	Kidney Development (GO:0001822)	1971-03-01	0.0986446	0.318224	0	0	2.81049	6.50976	CENPF;SOX17;SOX4
	Negative Regulation Of Protein Binding (GO:0032091)	1971-03-01	0.0986446	0.318224	0	0	2.81049	6.50976	ADAM15;IFIT1;NES
	Positive Regulation Of Cellular Component Organization (GO:0051130)	4/113	0.0998411	0.318224	0	0	2.3405	5.39291	CLDN3;AHNAK;AJUBA;S100A10
	Regulation Of Angiogenesis (GO:0045765)	6/205	0.101342	0.318224	0	0	1.92668	4.41067	BTG1;ADAMTS1;CEMIP2;HSPB1;THBS1;EPHA2
	Regulation Of Cellular Localization (GO:0060341)	1972-03-01	0.10181	0.318224	0	0	2.76962	6.32761	RSL1D1;PARD6B;TRIM25
	Cholesterol Homeostasis (GO:0042632)	1972-03-01	0.10181	0.318224	0	0	2.76962	6.32761	EHD1;RALY;LDLR
	Positive Regulation Of Protein Localization To Nucleus (GO:1900182)	1972-03-01	0.10181	0.318224	0	0	2.76962	6.32761	CCT6A;WWTR1;SESN2
	Regulation Of mRNA Processing (GO:0050684)	1935-02-01	0.102633	0.318224	0	0	3.85525	8.77685	SLTM;QKI
	Regulation Of Sodium Ion Transport (GO:0002028)	1935-02-01	0.102633	0.318224	0	0	3.85525	8.77685	ATP1A1;YWHAH
	Endoderm Formation (GO:0001706)	1935-02-01	0.102633	0.318224	0	0	3.85525	8.77685	DUSP2;SOX17
	Liver Development (GO:0001889)	1935-02-01	0.102633	0.318224	0	0	3.85525	8.77685	CEBPB;CITED2
	Positive Regulation Of Cell Development (GO:0010720)	1935-02-01	0.102633	0.318224	0	0	3.85525	8.77685	SPEN;RASSF10
	Protein Methylation (GO:0006479)	1935-02-01	0.102633	0.318224	0	0	3.85525	8.77685	PCMT1;CSKMT
	Regulation Of Axon Extension (GO:0030516)	1935-02-01	0.102633	0.318224	0	0	3.85525	8.77685	SEMA7A;RTN4
	Cellular Response To Oxygen-Containing Compound (GO:1901701)	10/406	0.1033	0.318224	0	0	1.61859	3.6744	SLC12A2;EGR1;JUN;CLIC4;FZD4;AXL;NCOA3;SESN2;ADAM9;HSP90B1
	Regulation Of Chemokine (C-C Motif) Ligand 5 Production (GO:0071649)	2025-01-07	0.103916	0.318224	0	0	10.5823	23.96	DDX3X
	Regulation Of Cytoplasmic Translational Elongation (GO:1900247)	2025-01-07	0.103916	0.318224	0	0	10.5823	23.96	DPH3
	DNA Ligation (GO:0006266)	2025-01-07	0.103916	0.318224	0	0	10.5823	23.96	TOP2A
	Regulation Of Establishment Of Protein Localization To Mitochondrion (GO:1903747)	2025-01-07	0.103916	0.318224	0	0	10.5823	23.96	DNAJA1
	Regulation Of Mammary Gland Epithelial Cell Proliferation (GO:0033599)	2025-01-07	0.103916	0.318224	0	0	10.5823	23.96	RTN4
	Amine Transport (GO:0015837)	2025-01-07	0.103916	0.318224	0	0	10.5823	23.96	SLC44A2
	Regulation Of Mesenchymal Stem Cell Differentiation (GO:2000739)	2025-01-07	0.103916	0.318224	0	0	10.5823	23.96	REST
	Anterograde Axonal Protein Transport (GO:0099641)	2025-01-07	0.103916	0.318224	0	0	10.5823	23.96	HSPB1
	Regulation Of Myeloid Leukocyte Differentiation (GO:0002761)	2025-01-07	0.103916	0.318224	0	0	10.5823	23.96	CEBPB
	Axo-Dendritic Protein Transport (GO:0099640)	2025-01-07	0.103916	0.318224	0	0	10.5823	23.96	HSPB1
	Regulation Of Phospholipase A2 Activity (GO:0032429)	2025-01-07	0.103916	0.318224	0	0	10.5823	23.96	ANXA1
	Regulation Of Response To Wounding (GO:1903034)	2025-01-07	0.103916	0.318224	0	0	10.5823	23.96	TNFRSF12A
	Regulation Of Stem Cell Division (GO:2000035)	2025-01-07	0.103916	0.318224	0	0	10.5823	23.96	NCOA3
	Regulation Of Triglyceride Metabolic Process (GO:0090207)	2025-01-07	0.103916	0.318224	0	0	10.5823	23.96	PANK2
	Cellular Response To Potassium Ion (GO:0035865)	2025-01-07	0.103916	0.318224	0	0	10.5823	23.96	SLC12A2
	Regulation Of Vascular Wound Healing (GO:0061043)	2025-01-07	0.103916	0.318224	0	0	10.5823	23.96	SLC12A2
	Cytoplasmic Sequestering Of NF-kappaB (GO:0007253)	2025-01-07	0.103916	0.318224	0	0	10.5823	23.96	NFKBIA
	Response To Potassium Ion (GO:0035864)	2025-01-07	0.103916	0.318224	0	0	10.5823	23.96	SLC12A2
	Somatic Hypermutation Of Immunoglobulin Genes (GO:0016446)	2025-01-07	0.103916	0.318224	0	0	10.5823	23.96	MSH6
	Spermidine Metabolic Process (GO:0008216)	2025-01-07	0.103916	0.318224	0	0	10.5823	23.96	SLC38A2
	Spleen Development (GO:0048536)	2025-01-07	0.103916	0.318224	0	0	10.5823	23.96	CITED2
	Folic Acid Transport (GO:0015884)	2025-01-07	0.103916	0.318224	0	0	10.5823	23.96	SLC25A32
	Fructose Metabolic Process (GO:0006000)	2025-01-07	0.103916	0.318224	0	0	10.5823	23.96	KHSRP
	Glucocorticoid Metabolic Process (GO:0008211)	2025-01-07	0.103916	0.318224	0	0	10.5823	23.96	YWHAH
	Hyperosmotic Response (GO:0006972)	2025-01-07	0.103916	0.318224	0	0	10.5823	23.96	ICOSLG
	Kidney Mesenchyme Development (GO:0072074)	2025-01-07	0.103916	0.318224	0	0	10.5823	23.96	SIX4
	Lens Fiber Cell Development (GO:0070307)	2025-01-07	0.103916	0.318224	0	0	10.5823	23.96	EPHA2
	Lymphocyte Apoptotic Process (GO:0070227)	2025-01-07	0.103916	0.318224	0	0	10.5823	23.96	TNFRSF21
	Macromolecule Depalmitoylation (GO:0098734)	2025-01-07	0.103916	0.318224	0	0	10.5823	23.96	ABHD17B
	Myoblast Migration (GO:0051451)	2025-01-07	0.103916	0.318224	0	0	10.5823	23.96	ANXA1
	Negative Regulation Of T-helper 17 Cell Differentiation (GO:2000320)	2025-01-07	0.103916	0.318224	0	0	10.5823	23.96	SMAD7
	Negative Regulation Of Microglial Cell Activation (GO:1903979)	2025-01-07	0.103916	0.318224	0	0	10.5823	23.96	LDLR
	Negative Regulation Of Nitric Oxide Biosynthetic Process (GO:0045019)	2025-01-07	0.103916	0.318224	0	0	10.5823	23.96	KHSRP
	Negative Regulation Of Nitric Oxide Metabolic Process (GO:1904406)	2025-01-07	0.103916	0.318224	0	0	10.5823	23.96	KHSRP
	Negative Regulation Of Phospholipase Activity (GO:0010519)	2025-01-07	0.103916	0.318224	0	0	10.5823	23.96	ANXA1
	Neuroepithelial Cell Differentiation (GO:0060563)	2025-01-07	0.103916	0.318224	0	0	10.5823	23.96	SOX4
	Positive Regulation Of Astrocyte Differentiation (GO:0048711)	2025-01-07	0.103916	0.318224	0	0	10.5823	23.96	HES1
	Positive Regulation Of Cell Migration By Vascular Endothelial Growth Factor Signaling Pathway (GO:0038089)	2025-01-07	0.103916	0.318224	0	0	10.5823	23.96	HSPB1
	Positive Regulation Of Endocytic Recycling (GO:2001137)	2025-01-07	0.103916	0.318224	0	0	10.5823	23.96	EHD1
	Positive Regulation Of Epithelial Tube Formation (GO:1905278)	2025-01-07	0.103916	0.318224	0	0	10.5823	23.96	SIX4
	Positive Regulation Of Fibroblast Migration (GO:0010763)	2025-01-07	0.103916	0.318224	0	0	10.5823	23.96	THBS1
	Positive Regulation Of Leukocyte Differentiation (GO:1902107)	2025-01-07	0.103916	0.318224	0	0	10.5823	23.96	LGALS1
	Positive Regulation Of Microtubule Nucleation (GO:0090063)	2025-01-07	0.103916	0.318224	0	0	10.5823	23.96	HSPA1B
	Positive Regulation Of Myeloid Cell Apoptotic Process (GO:0033034)	2025-01-07	0.103916	0.318224	0	0	10.5823	23.96	ANXA1
	Positive Regulation Of Neuron Projection Arborization (GO:0150012)	2025-01-07	0.103916	0.318224	0	0	10.5823	23.96	FZD4
	Positive Regulation Of Plasminogen Activation (GO:0010756)	2025-01-07	0.103916	0.318224	0	0	10.5823	23.96	S100A10
	Positive Regulation Of Synaptic Transmission, GABAergic (GO:0032230)	2025-01-07	0.103916	0.318224	0	0	10.5823	23.96	ZDHHC3
	Protein Depalmitoylation (GO:0002084)	2025-01-07	0.103916	0.318224	0	0	10.5823	23.96	ABHD17B
	Protein Localization To Cytoplasmic Stress Granule (GO:1903608)	2025-01-07	0.103916	0.318224	0	0	10.5823	23.96	DDX3X
	Protein Localization To Presynapse (GO:1905383)	2025-01-07	0.103916	0.318224	0	0	10.5823	23.96	HSPB1
	Cellular Response To Reactive Oxygen Species (GO:0034614)	1973-03-01	0.105016	0.320616	0	0	2.72992	6.15226	EDN1;JUN;ANXA1
	Sterol Homeostasis (GO:0055092)	1973-03-01	0.105016	0.320616	0	0	2.72992	6.15226	EHD1;RALY;LDLR
	DNA Damage Response, Signal Transduction By P53 Class Mediator (GO:0030330)	1936-02-01	0.107599	0.325056	0	0	3.74167	8.34147	PLK2;SESN2
	Regulation Of Erythrocyte Differentiation (GO:0045646)	1936-02-01	0.107599	0.325056	0	0	3.74167	8.34147	ANKRD54;HSPA1B
	Regulation Of Peptidyl-Threonine Phosphorylation (GO:0010799)	1936-02-01	0.107599	0.325056	0	0	3.74167	8.34147	SMAD7;EIF4G1
	Histone Deacetylation (GO:0016575)	1936-02-01	0.107599	0.325056	0	0	3.74167	8.34147	CHD4;GATAD2B
	Negative Regulation Of T Cell Proliferation (GO:0042130)	1936-02-01	0.107599	0.325056	0	0	3.74167	8.34147	CEBPB;TNFRSF21
	Positive Regulation Of Myeloid Cell Differentiation (GO:0045639)	1936-02-01	0.107599	0.325056	0	0	3.74167	8.34147	ANKRD54;HSPA1B
	Positive Regulation Of Signaling Receptor Activity (GO:2000273)	1936-02-01	0.107599	0.325056	0	0	3.74167	8.34147	EDN1;NCOA3
	Cellular Response To Cytokine Stimulus (GO:0071345)	8/308	0.109019	0.328851	0	0	1.7064	3.78179	NFKBIA;SLC12A2;EGR1;AXL;KHSRP;IFIT1;ZFP36L2;TNFRSF21
	Cellular Response To Oxidative Stress (GO:0034599)	4/117	0.109753	0.330078	0	0	2.25718	4.9873	JUN;SESN2;ZFP36L2;HSPA1B
	Positive Regulation Of Protein Serine/Threonine Kinase Activity (GO:0071902)	4/117	0.109753	0.330078	0	0	2.25718	4.9873	EDN1;DDX3X;ADAM9;THBS1
	RNA Stabilization (GO:0043489)	1937-02-01	0.112628	0.333069	0	0	3.63458	7.9367	NOCT;PABPC1
	Aortic Valve Morphogenesis (GO:0003180)	1937-02-01	0.112628	0.333069	0	0	3.63458	7.9367	AXIN2;SMAD6
	Axonemal Dynein Complex Assembly (GO:0070286)	1937-02-01	0.112628	0.333069	0	0	3.63458	7.9367	DNAAF2;SPAG1
	Regulation Of Phosphoprotein Phosphatase Activity (GO:0043666)	1937-02-01	0.112628	0.333069	0	0	3.63458	7.9367	PPP1R15B;HSP90B1
	Positive Regulation Of Angiogenesis (GO:0045766)	4/119	0.114868	0.333069	0	0	2.2177	4.79904	BTG1;PKM;HSPB1;THBS1
	RNA 3'-End Processing (GO:0031123)	1938-02-01	0.117717	0.333069	0	0	3.53344	7.5597	HEXIM1;LIN28A
	Regulation Of Intracellular Transport (GO:0032386)	1938-02-01	0.117717	0.333069	0	0	3.53344	7.5597	DYNC1H1;GAS1
	Cellular Response To Type I Interferon (GO:0071357)	1938-02-01	0.117717	0.333069	0	0	3.53344	7.5597	IFITM3;IFIT1
	Response To Peptide (GO:1901652)	1938-02-01	0.117717	0.333069	0	0	3.53344	7.5597	ANXA1;EIF2B2
	Response To Transforming Growth Factor Beta (GO:0071559)	1938-02-01	0.117717	0.333069	0	0	3.53344	7.5597	ZFP36L2;SMAD7
	mRNA Processing (GO:0006397)	6/214	0.117767	0.333069	0	0	1.84247	3.94112	HEXIM1;HSPA8;TRA2B;RALY;PABPC1;HNRNPA0
	Regulation Of Dendritic Cell Antigen Processing And Presentation (GO:0002604)	2025-01-08	0.117855	0.333069	0	0	9.07005	19.3945	THBS1
	Regulation Of Endothelial Cell Differentiation (GO:0045601)	2025-01-08	0.117855	0.333069	0	0	9.07005	19.3945	BTG1
	Regulation Of Fibroblast Apoptotic Process (GO:2000269)	2025-01-08	0.117855	0.333069	0	0	9.07005	19.3945	BTG1
	Regulation Of Generation Of Precursor Metabolites And Energy (GO:0043467)	2025-01-08	0.117855	0.333069	0	0	9.07005	19.3945	NOA1
	Regulation Of Glial Cell Proliferation (GO:0060251)	2025-01-08	0.117855	0.333069	0	0	9.07005	19.3945	HES1
	RISC Complex Assembly (GO:0070922)	2025-01-08	0.117855	0.333069	0	0	9.07005	19.3945	HEXIM1
	RNA Secondary Structure Unwinding (GO:0010501)	2025-01-08	0.117855	0.333069	0	0	9.07005	19.3945	DDX3X
	UDP-N-acetylglucosamine Biosynthetic Process (GO:0006048)	2025-01-08	0.117855	0.333069	0	0	9.07005	19.3945	GNPNAT1
	Regulation Of Intrinsic Apoptotic Signaling Pathway By P53 Class Mediator (GO:1902253)	2025-01-08	0.117855	0.333069	0	0	9.07005	19.3945	MYC
	Regulation Of Pinocytosis (GO:0048548)	2025-01-08	0.117855	0.333069	0	0	9.07005	19.3945	AXL
	Bundle Of His Cell To Purkinje Myocyte Communication (GO:0086069)	2025-01-08	0.117855	0.333069	0	0	9.07005	19.3945	DSP
	Cardioblast Differentiation (GO:0010002)	2025-01-08	0.117855	0.333069	0	0	9.07005	19.3945	REST
	Regulation Of Vesicle Fusion (GO:0031338)	2025-01-08	0.117855	0.333069	0	0	9.07005	19.3945	ANXA1
	Somatic Recombination Of Immunoglobulin Gene Segments (GO:0016447)	2025-01-08	0.117855	0.333069	0	0	9.07005	19.3945	MSH6
	Somite Development (GO:0061053)	2025-01-08	0.117855	0.333069	0	0	9.07005	19.3945	MEOX1
	Formation Of Translation Preinitiation Complex (GO:0001731)	2025-01-08	0.117855	0.333069	0	0	9.07005	19.3945	EIF5
	Fructose 1,6-Bisphosphate Metabolic Process (GO:0030388)	2025-01-08	0.117855	0.333069	0	0	9.07005	19.3945	KHSRP
	Tricarboxylic Acid Metabolic Process (GO:0072350)	2025-01-08	0.117855	0.333069	0	0	9.07005	19.3945	IDH1
	Glutamine Transport (GO:0006868)	2025-01-08	0.117855	0.333069	0	0	9.07005	19.3945	SLC38A2
	Unsaturated Fatty Acid Biosynthetic Process (GO:0006636)	2025-01-08	0.117855	0.333069	0	0	9.07005	19.3945	FADS3
	Vascular Associated Smooth Muscle Cell Differentiation (GO:0035886)	2025-01-08	0.117855	0.333069	0	0	9.07005	19.3945	HES1
	Hyaluronan Catabolic Process (GO:0030214)	2025-01-08	0.117855	0.333069	0	0	9.07005	19.3945	CEMIP2
	Modification-Dependent Macromolecule Catabolic Process (GO:0043632)	2025-01-08	0.117855	0.333069	0	0	9.07005	19.3945	ISG15
	Monocyte Activation (GO:0042117)	2025-01-08	0.117855	0.333069	0	0	9.07005	19.3945	ADAM9
	Negative Regulation Of T Cell Cytokine Production (GO:0002725)	2025-01-08	0.117855	0.333069	0	0	9.07005	19.3945	SMAD7
	Negative Regulation Of Chromosome Organization (GO:2001251)	2025-01-08	0.117855	0.333069	0	0	9.07005	19.3945	TOP2A
	Negative Regulation Of Glial Cell Differentiation (GO:0045686)	2025-01-08	0.117855	0.333069	0	0	9.07005	19.3945	HES1
	Negative Regulation Of Regulated Secretory Pathway (GO:1903306)	2025-01-08	0.117855	0.333069	0	0	9.07005	19.3945	REST
	Positive Regulation Of Macrophage Cytokine Production (GO:0060907)	2025-01-08	0.117855	0.333069	0	0	9.07005	19.3945	SEMA7A
	Positive Regulation Of Tumor Necrosis Factor-Mediated Signaling Pathway (GO:1903265)	2025-01-08	0.117855	0.333069	0	0	9.07005	19.3945	HSPA1B
	Regulation Of DNA Methylation (GO:0044030)	2025-01-08	0.117855	0.333069	0	0	9.07005	19.3945	MYC
	Regulation Of RNA Biosynthetic Process (GO:2001141)	2025-01-08	0.117855	0.333069	0	0	9.07005	19.3945	RALY
	Embryonic Organ Development (GO:0048568)	1977-03-01	0.118224	0.333177	0	0	2.58183	5.51265	TEAD4;SOX17;NES
	Regulation Of T Cell Proliferation (GO:0042129)	1977-03-01	0.118224	0.333177	0	0	2.58183	5.51265	CEBPB;ANXA1;TNFRSF21
	Cellular Response To Nutrient Levels (GO:0031669)	1978-03-01	0.121619	0.339598	0	0	2.54727	5.36676	KLF10;HSPA8;EIF4G1
	Positive Regulation Of Tumor Necrosis Factor Production (GO:0032760)	1978-03-01	0.121619	0.339598	0	0	2.54727	5.36676	IFIH1;HSPB1;THBS1
	Regulation Of TOR Signaling (GO:0032006)	1978-03-01	0.121619	0.339598	0	0	2.54727	5.36676	NUAK2;LIN28A;GPAT3
	Anterograde Axonal Transport (GO:0008089)	1939-02-01	0.122862	0.339598	0	0	3.43777	7.20794	BLOC1S4;HSPB1
	Regulation Of Mitotic Spindle Organization (GO:0060236)	1939-02-01	0.122862	0.339598	0	0	3.43777	7.20794	DYNC1H1;HSPA1B
	Regulation Of Nitric Oxide Biosynthetic Process (GO:0045428)	1939-02-01	0.122862	0.339598	0	0	3.43777	7.20794	EDN1;KHSRP
	Axonal Transport (GO:0098930)	1939-02-01	0.122862	0.339598	0	0	3.43777	7.20794	BLOC1S4;DYNC1H1
	Carboxylic Acid Transmembrane Transport (GO:1905039)	1939-02-01	0.122862	0.339598	0	0	3.43777	7.20794	SLC7A5;SLC38A2
	Negative Regulation Of Lymphocyte Proliferation (GO:0050672)	1939-02-01	0.122862	0.339598	0	0	3.43777	7.20794	CEBPB;TNFRSF21
	Negative Regulation Of Protein Secretion (GO:0050709)	1939-02-01	0.122862	0.339598	0	0	3.43777	7.20794	REST;DPH3
	Odontogenesis (GO:0042476)	1939-02-01	0.122862	0.339598	0	0	3.43777	7.20794	AXIN2;BCOR
	Positive Regulation Of ATP-dependent Activity (GO:0032781)	1939-02-01	0.122862	0.339598	0	0	3.43777	7.20794	MSH6;DNAJB1
	Positive Regulation Of Intracellular Transport (GO:0032388)	1939-02-01	0.122862	0.339598	0	0	3.43777	7.20794	EHD1;DYNC1H1
	Positive Regulation Of Pattern Recognition Receptor Signaling Pathway (GO:0062208)	1939-02-01	0.122862	0.339598	0	0	3.43777	7.20794	DDX3X;RTN4
	Regulation Of Neuron Differentiation (GO:0045664)	1979-03-01	0.125049	0.341662	0	0	2.51363	5.22596	REST;HES1;YWHAH
	Positive Regulation Of Cytoskeleton Organization (GO:0051495)	1979-03-01	0.125049	0.341662	0	0	2.51363	5.22596	DYNC1H1;EDN1;NES
	Aortic Valve Development (GO:0003176)	1940-02-01	0.128061	0.341662	0	0	3.34713	6.87918	AXIN2;SMAD6
	Water-Soluble Vitamin Metabolic Process (GO:0006767)	1940-02-01	0.128061	0.341662	0	0	3.34713	6.87918	PANK2;SLC25A32
	mRNA 3'-End Processing (GO:0031124)	1940-02-01	0.128061	0.341662	0	0	3.34713	6.87918	HEXIM1;PABPC1
	Negative Regulation Of Cell-Cell Adhesion (GO:0022408)	1940-02-01	0.128061	0.341662	0	0	3.34713	6.87918	EPCAM;SPINT2
	Negative Regulation Of Secretion By Cell (GO:1903531)	1940-02-01	0.128061	0.341662	0	0	3.34713	6.87918	ANXA1;DPH3
	Nucleic Acid-Templated Transcription (GO:0097659)	1940-02-01	0.128061	0.341662	0	0	3.34713	6.87918	TOPORS;THAP1
	Protein Deacetylation (GO:0006476)	1940-02-01	0.128061	0.341662	0	0	3.34713	6.87918	CHD4;GATAD2B
	Protein Dephosphorylation (GO:0006470)	4/124	0.128102	0.341662	0	0	2.12476	4.36622	PPP1R15B;PPP2CB;DUSP6;PPM1G
	Negative Regulation Of Protein Serine/Threonine Kinase Activity (GO:0071901)	1980-03-01	0.128514	0.341662	0	0	2.48086	5.09003	HEXIM1;SPRY4;SPRY1
	Heart Development (GO:0007507)	5/171	0.128668	0.341662	0	0	1.92171	3.9405	PDLIM2;SOX17;CITED2;BCOR;SOX4
	Adherens Junction Assembly (GO:0034333)	2025-01-09	0.131578	0.341662	0	0	7.93589	16.0952	SMAD7
	Amino Sugar Biosynthetic Process (GO:0046349)	2025-01-09	0.131578	0.341662	0	0	7.93589	16.0952	GNPNAT1
	Arachidonate Transport (GO:1903963)	2025-01-09	0.131578	0.341662	0	0	7.93589	16.0952	ANXA1
	Arachidonic Acid Secretion (GO:0050482)	2025-01-09	0.131578	0.341662	0	0	7.93589	16.0952	ANXA1
	Regulation Of Protein Acetylation (GO:1901983)	2025-01-09	0.131578	0.341662	0	0	7.93589	16.0952	DDX3X
	Regulation Of Tau-Protein Kinase Activity (GO:1902947)	2025-01-09	0.131578	0.341662	0	0	7.93589	16.0952	EGR1
	Chloride Ion Homeostasis (GO:0055064)	2025-01-09	0.131578	0.341662	0	0	7.93589	16.0952	SLC12A2
	Endodermal Cell Fate Commitment (GO:0001711)	2025-01-09	0.131578	0.341662	0	0	7.93589	16.0952	SOX17
	Skeletal Muscle Tissue Regeneration (GO:0043403)	2025-01-09	0.131578	0.341662	0	0	7.93589	16.0952	ANXA1
	Somatic Recombination Of Immunoglobulin Genes Involved In Immune Response (GO:0002204)	2025-01-09	0.131578	0.341662	0	0	7.93589	16.0952	MSH6
	Fructose 6-Phosphate Metabolic Process (GO:0006002)	2025-01-09	0.131578	0.341662	0	0	7.93589	16.0952	KHSRP
	Glycosphingolipid Catabolic Process (GO:0046479)	2025-01-09	0.131578	0.341662	0	0	7.93589	16.0952	NEU1
	Granulocyte Migration (GO:0097530)	2025-01-09	0.131578	0.341662	0	0	7.93589	16.0952	ANXA1
	Vasoconstriction (GO:0042310)	2025-01-09	0.131578	0.341662	0	0	7.93589	16.0952	EDN1
	Hematopoietic Stem Cell Differentiation (GO:0060218)	2025-01-09	0.131578	0.341662	0	0	7.93589	16.0952	MEOX1
	Intestinal Cholesterol Absorption (GO:0030299)	2025-01-09	0.131578	0.341662	0	0	7.93589	16.0952	LDLR
	Monoatomic Anion Homeostasis (GO:0055081)	2025-01-09	0.131578	0.341662	0	0	7.93589	16.0952	SLC12A2
	Negative Regulation Of Cell-Cell Adhesion Mediated By Cadherin (GO:2000048)	2025-01-09	0.131578	0.341662	0	0	7.93589	16.0952	EPCAM
	Negative Regulation Of Establishment Of Protein Localization (GO:1904950)	2025-01-09	0.131578	0.341662	0	0	7.93589	16.0952	DNAJA1
	Negative Regulation Of Lipid Localization (GO:1905953)	2025-01-09	0.131578	0.341662	0	0	7.93589	16.0952	NFKBIA
	Negative Regulation Of Protein Maturation (GO:1903318)	2025-01-09	0.131578	0.341662	0	0	7.93589	16.0952	GAS1
	Negative Regulation Of Transcription By Competitive Promoter Binding (GO:0010944)	2025-01-09	0.131578	0.341662	0	0	7.93589	16.0952	SMAD7
	Negative Regulation Of Transforming Growth Factor Beta Production (GO:0071635)	2025-01-09	0.131578	0.341662	0	0	7.93589	16.0952	LAPTM4B
	Oligosaccharide Catabolic Process (GO:0009313)	2025-01-09	0.131578	0.341662	0	0	7.93589	16.0952	NEU1
	Peptidyl-Lysine Dimethylation (GO:0018027)	2025-01-09	0.131578	0.341662	0	0	7.93589	16.0952	CSKMT
	Positive Regulation Of RNA Biosynthetic Process (GO:1902680)	2025-01-09	0.131578	0.341662	0	0	7.93589	16.0952	TOP2A
	Positive Regulation Of Epidermis Development (GO:0045684)	2025-01-09	0.131578	0.341662	0	0	7.93589	16.0952	SFN
	Positive Regulation Of Establishment Of Protein Localization To Telomere (GO:1904851)	2025-01-09	0.131578	0.341662	0	0	7.93589	16.0952	CCT6A
	Positive Regulation Of Mesenchymal Cell Proliferation (GO:0002053)	2025-01-09	0.131578	0.341662	0	0	7.93589	16.0952	MYC
	Positive Regulation Of Myoblast Fusion (GO:1901741)	2025-01-09	0.131578	0.341662	0	0	7.93589	16.0952	EHD1
	Positive Regulation Of Protein Acetylation (GO:1901985)	2025-01-09	0.131578	0.341662	0	0	7.93589	16.0952	DDX3X
	Positive Regulation Of rRNA Processing (GO:2000234)	2025-01-09	0.131578	0.341662	0	0	7.93589	16.0952	WDR43
	Positive Regulation Of Transcription Of Nucleolar Large rRNA By RNA Polymerase I (GO:1901838)	2025-01-09	0.131578	0.341662	0	0	7.93589	16.0952	NCL
	Regulation Of PERK-mediated Unfolded Protein Response (GO:1903897)	2025-01-09	0.131578	0.341662	0	0	7.93589	16.0952	PPP1R15B
	Regulation Of Animal Organ Morphogenesis (GO:2000027)	2025-01-09	0.131578	0.341662	0	0	7.93589	16.0952	CITED2
	Positive Regulation Of Growth (GO:0045927)	1981-03-01	0.132012	0.342348	0	0	2.44893	4.95873	MTPN;DDX3X;EIF4G1
	Axoneme Assembly (GO:0035082)	1941-02-01	0.133311	0.344829	0	0	3.26114	6.57143	DNAAF2;SPAG1
	Carbohydrate Catabolic Process (GO:0016052)	1941-02-01	0.133311	0.344829	0	0	3.26114	6.57143	PKM;NEU1
	Cellular Response To Starvation (GO:0009267)	4/126	0.133567	0.345047	0	0	2.08971	4.20691	KLF10;HSPA8;NUAK2;SESN2
	Regulation Of Phosphorylation (GO:0042325)	1982-03-01	0.135544	0.348453	0	0	2.4178	4.83188	SESN2;HSPB1;THBS1
	Negative Regulation Of Apoptotic Signaling Pathway (GO:2001234)	1982-03-01	0.135544	0.348453	0	0	2.4178	4.83188	DDX3X;PLAUR;THBS1
	Positive Regulation Of Tumor Necrosis Factor Superfamily Cytokine Production (GO:1903557)	1982-03-01	0.135544	0.348453	0	0	2.4178	4.83188	IFIH1;HSPB1;THBS1
	Amino Acid Transmembrane Transport (GO:0003333)	1942-02-01	0.138609	0.348453	0	0	3.17945	6.28292	SLC7A5;SLC38A2
	Branching Morphogenesis Of An Epithelial Tube (GO:0048754)	1942-02-01	0.138609	0.348453	0	0	3.17945	6.28292	MYC;EPHA2
	Cardiac Ventricle Morphogenesis (GO:0003208)	1942-02-01	0.138609	0.348453	0	0	3.17945	6.28292	SOX4;SMAD7
	Cellular Response To Glucose Starvation (GO:0042149)	1942-02-01	0.138609	0.348453	0	0	3.17945	6.28292	NUAK2;SESN2
	Embryonic Heart Tube Morphogenesis (GO:0003143)	1942-02-01	0.138609	0.348453	0	0	3.17945	6.28292	SOX17;HES1
	Translational Elongation (GO:0006414)	1942-02-01	0.138609	0.348453	0	0	3.17945	6.28292	EEF1G;KLHDC10
	Modulation By Host Of Symbiont Process (GO:0051851)	1942-02-01	0.138609	0.348453	0	0	3.17945	6.28292	JUN;REST
	Monoatomic Cation Transport (GO:0006812)	1942-02-01	0.138609	0.348453	0	0	3.17945	6.28292	TMEM63C;SLC41A1
	Potassium Ion Import Across Plasma Membrane (GO:1990573)	1942-02-01	0.138609	0.348453	0	0	3.17945	6.28292	SLC12A2;ATP1A1
	Vascular Transport (GO:0010232)	1983-03-01	0.139108	0.348453	0	0	2.38746	4.70927	SLC12A2;SLC7A5;SLC38A2
	Vesicle-Mediated Transport To The Plasma Membrane (GO:0098876)	1983-03-01	0.139108	0.348453	0	0	2.38746	4.70927	ARL4C;EHD1;EXOC8
	Regulation Of Cell Division (GO:0051302)	1983-03-01	0.139108	0.348453	0	0	2.38746	4.70927	MYC;NCOA3;SFN
	Positive Regulation Of Protein Modification Process (GO:0031401)	6/225	0.139524	0.348453	0	0	1.74893	3.44456	EGR1;RAP2A;CLDN3;DDX3X;PLAUR;AXIN2
	Negative Regulation Of BMP Signaling Pathway (GO:0030514)	1943-02-01	0.143951	0.348453	0	0	3.10174	6.01205	SMAD6;SMAD7
	Positive Regulation Of Biomineral Tissue Development (GO:0070169)	1943-02-01	0.143951	0.348453	0	0	3.10174	6.01205	CEBPB;ISG15
	Positive Regulation Of Cell-Matrix Adhesion (GO:0001954)	1943-02-01	0.143951	0.348453	0	0	3.10174	6.01205	ENC1;S100A10
	Regulation Of JUN Kinase Activity (GO:0043506)	1943-02-01	0.143951	0.348453	0	0	3.10174	6.01205	DNAJA1;EDN1
	CRD-mediated mRNA Stabilization (GO:0070934)	2025-01-10	0.145088	0.348453	0	0	7.05376	13.6167	PABPC1
	Regulation Of Cysteine-Type Endopeptidase Activity Involved In Apoptotic Signaling Pathway (GO:2001267)	2025-01-10	0.145088	0.348453	0	0	7.05376	13.6167	PLAUR
	Regulation Of Dendritic Cell Differentiation (GO:2001198)	2025-01-10	0.145088	0.348453	0	0	7.05376	13.6167	LGALS1
	Regulation Of Establishment Of Protein Localization To Telomere (GO:0070203)	2025-01-10	0.145088	0.348453	0	0	7.05376	13.6167	CCT6A
	Rap Protein Signal Transduction (GO:0032486)	2025-01-10	0.145088	0.348453	0	0	7.05376	13.6167	RAP2A
	T Cell Chemotaxis (GO:0010818)	2025-01-10	0.145088	0.348453	0	0	7.05376	13.6167	SLC12A2
	UDP-N-acetylglucosamine Metabolic Process (GO:0006047)	2025-01-10	0.145088	0.348453	0	0	7.05376	13.6167	GNPNAT1
	Regulation Of Long-Term Neuronal Synaptic Plasticity (GO:0048169)	2025-01-10	0.145088	0.348453	0	0	7.05376	13.6167	SYP
	Ammonium Transmembrane Transport (GO:0072488)	2025-01-10	0.145088	0.348453	0	0	7.05376	13.6167	SLC12A2
	Regulation Of Microtubule Nucleation (GO:0010968)	2025-01-10	0.145088	0.348453	0	0	7.05376	13.6167	HSPA1B
	Atrial Septum Morphogenesis (GO:0060413)	2025-01-10	0.145088	0.348453	0	0	7.05376	13.6167	SOX4
	Regulation Of Nuclear-Transcribed mRNA Catabolic Process, Nonsense-Mediated Decay (GO:2000622)	2025-01-10	0.145088	0.348453	0	0	7.05376	13.6167	PABPC1
	Regulation Of Peroxisome Proliferator Activated Receptor Signaling Pathway (GO:0035358)	2025-01-10	0.145088	0.348453	0	0	7.05376	13.6167	CITED2
	Regulation Of Protein Localization To Cajal Body (GO:1904869)	2025-01-10	0.145088	0.348453	0	0	7.05376	13.6167	CCT6A
	Regulation Of Toll-Like Receptor 9 Signaling Pathway (GO:0034163)	2025-01-10	0.145088	0.348453	0	0	7.05376	13.6167	RTN4
	Cellular Response To Leucine (GO:0071233)	2025-01-10	0.145088	0.348453	0	0	7.05376	13.6167	SESN2
	Columnar/Cuboidal Epithelial Cell Differentiation (GO:0002065)	2025-01-10	0.145088	0.348453	0	0	7.05376	13.6167	SOX4
	Response To Leucine (GO:0043201)	2025-01-10	0.145088	0.348453	0	0	7.05376	13.6167	SESN2
	Serine Family Amino Acid Biosynthetic Process (GO:0009070)	2025-01-10	0.145088	0.348453	0	0	7.05376	13.6167	SEPHS2
	Engulfment Of Apoptotic Cell (GO:0043652)	2025-01-10	0.145088	0.348453	0	0	7.05376	13.6167	THBS1
	tRNA Threonylcarbamoyladenosine Metabolic Process (GO:0070525)	2025-01-10	0.145088	0.348453	0	0	7.05376	13.6167	GON7
	Hematopoietic Stem Cell Proliferation (GO:0071425)	2025-01-10	0.145088	0.348453	0	0	7.05376	13.6167	YTHDF2
	Lipoprotein Catabolic Process (GO:0042159)	2025-01-10	0.145088	0.348453	0	0	7.05376	13.6167	ABHD17B
	Mast Cell Activation Involved In Immune Response (GO:0002279)	2025-01-10	0.145088	0.348453	0	0	7.05376	13.6167	S100A13
	Mast Cell Degranulation (GO:0043303)	2025-01-10	0.145088	0.348453	0	0	7.05376	13.6167	S100A13
	Metanephric Mesenchyme Development (GO:0072075)	2025-01-10	0.145088	0.348453	0	0	7.05376	13.6167	SIX4
	miRNA Catabolic Process (GO:0010587)	2025-01-10	0.145088	0.348453	0	0	7.05376	13.6167	LIN28A
	Negative Regulation Of B Cell Proliferation (GO:0030889)	2025-01-10	0.145088	0.348453	0	0	7.05376	13.6167	TNFRSF21
	Negative Regulation Of T-helper Cell Differentiation (GO:0045623)	2025-01-10	0.145088	0.348453	0	0	7.05376	13.6167	SMAD7
	Negative Regulation Of Hemostasis (GO:1900047)	2025-01-10	0.145088	0.348453	0	0	7.05376	13.6167	EDN1
	Negative Regulation Of Lipopolysaccharide-Mediated Signaling Pathway (GO:0031665)	2025-01-10	0.145088	0.348453	0	0	7.05376	13.6167	TRIB1
	Negative Regulation Of Sprouting Angiogenesis (GO:1903671)	2025-01-10	0.145088	0.348453	0	0	7.05376	13.6167	THBS1
	Negative Regulation Of Transmembrane Transport (GO:0034763)	2025-01-10	0.145088	0.348453	0	0	7.05376	13.6167	THBS1
	Nuclear Pore Complex Assembly (GO:0051292)	2025-01-10	0.145088	0.348453	0	0	7.05376	13.6167	RTN4
	Positive Regulation Of Protein Depolymerization (GO:1901881)	2025-01-10	0.145088	0.348453	0	0	7.05376	13.6167	NES
	Positive Regulation Of Protein Localization To Cajal Body (GO:1904871)	2025-01-10	0.145088	0.348453	0	0	7.05376	13.6167	CCT6A
	Positive Regulation Of Transcription From RNA Polymerase II Promoter In Response To Endoplasmic Reticulum Stress (GO:1990440)	2025-01-10	0.145088	0.348453	0	0	7.05376	13.6167	CEBPB
	Positive Regulation Of Transforming Growth Factor Beta Production (GO:0071636)	2025-01-10	0.145088	0.348453	0	0	7.05376	13.6167	THBS1
	rRNA Base Methylation (GO:0070475)	2025-01-10	0.145088	0.348453	0	0	7.05376	13.6167	NOP2
	DNA Damage Response (GO:0006974)	9/384	0.146137	0.348529	0	0	1.53489	2.95191	TOP2A;MSH6;RBBP5;MYC;SFN;FBXO45;TOPORS;IER3;EPHA2
	Regulation Of Kinase Activity (GO:0043549)	1985-03-01	0.14633	0.348529	0	0	2.32899	4.47606	AXL;ANKRD54;EPHA2
	Transport Across Blood-Brain Barrier (GO:0150104)	1985-03-01	0.14633	0.348529	0	0	2.32899	4.47606	SLC12A2;SLC7A5;SLC38A2
	Mitotic Spindle Organization (GO:0007052)	1985-03-01	0.14633	0.348529	0	0	2.32899	4.47606	DYNC1H1;CENPE;PLK2
	Positive Regulation Of Amide Metabolic Process (GO:0034250)	1985-03-01	0.14633	0.348529	0	0	2.32899	4.47606	DDX3X;THBS1;SOX4
	Positive Regulation Of Endothelial Cell Migration (GO:0010595)	1985-03-01	0.14633	0.348529	0	0	2.32899	4.47606	EDN1;HSPB1;THBS1
	Positive Regulation Of Protein Localization (GO:1903829)	1985-03-01	0.14633	0.348529	0	0	2.32899	4.47606	WWTR1;SESN2;RTN4
	Regulation Of Transport (GO:0051049)	1944-02-01	0.149337	0.3536	0	0	3.02774	5.7574	DNAJA1;CLDN3
	Embryonic Organ Morphogenesis (GO:0048562)	1944-02-01	0.149337	0.3536	0	0	3.02774	5.7574	SOX17;HES1
	Establishment Of Protein Localization To Mitochondrion (GO:0072655)	1944-02-01	0.149337	0.3536	0	0	3.02774	5.7574	TOMM20;TOMM5
	Extracellular Matrix Disassembly (GO:0022617)	1944-02-01	0.149337	0.3536	0	0	3.02774	5.7574	EXOC8;ADAM15
	Positive Regulation Of Chemotaxis (GO:0050921)	1944-02-01	0.149337	0.3536	0	0	3.02774	5.7574	HSPB1;THBS1
	Regulation Of Mitotic Cell Cycle Phase Transition (GO:1901990)	1986-03-01	0.149986	0.354722	0	0	2.30081	4.36513	CENPE;CENPF;ZFP36L2
	Regulation Of Cellular Metabolic Process (GO:0031323)	1945-02-01	0.154762	0.3558	0	0	2.95718	5.5177	RSL1D1;PANK2
	Regulation Of Protein Modification Process (GO:0031399)	1945-02-01	0.154762	0.3558	0	0	2.95718	5.5177	SESN2;HSPB1
	Negative Regulation Of Neuron Death (GO:1901215)	1988-03-01	0.157386	0.3558	0	0	2.24645	4.15381	FOXQ1;SIX4;EIF4G1
	Positive Regulation Of Cell Adhesion (GO:0045785)	1988-03-01	0.157386	0.3558	0	0	2.24645	4.15381	CITED2;ADAM9;SMAD7
	Regulation Of Endocytic Recycling (GO:2001135)	2025-01-11	0.158389	0.3558	0	0	6.34806	11.6976	EHD1
	Regulation Of Fatty Acid Metabolic Process (GO:0019217)	2025-01-11	0.158389	0.3558	0	0	6.34806	11.6976	PANK2
	P-body Assembly (GO:0033962)	2025-01-11	0.158389	0.3558	0	0	6.34806	11.6976	DYNC1H1
	RNA Splicing, Via Endonucleolytic Cleavage And Ligation (GO:0000394)	2025-01-11	0.158389	0.3558	0	0	6.34806	11.6976	HEXIM1
	Regulation Of Homotypic Cell-Cell Adhesion (GO:0034110)	2025-01-11	0.158389	0.3558	0	0	6.34806	11.6976	PLAUR
	Regulation Of Leukocyte Tethering Or Rolling (GO:1903236)	2025-01-11	0.158389	0.3558	0	0	6.34806	11.6976	ENC1
	Regulation Of Mesenchymal Cell Proliferation (GO:0010464)	2025-01-11	0.158389	0.3558	0	0	6.34806	11.6976	MYC
	Biogenic Amine Biosynthetic Process (GO:0042401)	2025-01-11	0.158389	0.3558	0	0	6.34806	11.6976	SLC38A2
	Regulation Of Protein K63-linked Ubiquitination (GO:1900044)	2025-01-11	0.158389	0.3558	0	0	6.34806	11.6976	DDX3X
	Regulation Of Protein Exit From Endoplasmic Reticulum (GO:0070861)	2025-01-11	0.158389	0.3558	0	0	6.34806	11.6976	TMEM30B
	Regulation Of Ventricular Cardiac Muscle Cell Action Potential (GO:0098911)	2025-01-11	0.158389	0.3558	0	0	6.34806	11.6976	DSP
	Endoplasmic Reticulum Membrane Organization (GO:0090158)	2025-01-11	0.158389	0.3558	0	0	6.34806	11.6976	RTN4
	Epithelial Cell-Cell Adhesion (GO:0090136)	2025-01-11	0.158389	0.3558	0	0	6.34806	11.6976	DSP
	Fatty Acid Beta-Oxidation Using acyl-CoA Oxidase (GO:0033540)	2025-01-11	0.158389	0.3558	0	0	6.34806	11.6976	ACOX1
	tRNA Splicing, Via Endonucleolytic Cleavage And Ligation (GO:0006388)	2025-01-11	0.158389	0.3558	0	0	6.34806	11.6976	HEXIM1
	Glutamine Family Amino Acid Biosynthetic Process (GO:0009084)	2025-01-11	0.158389	0.3558	0	0	6.34806	11.6976	GLS
	Intestinal Lipid Absorption (GO:0098856)	2025-01-11	0.158389	0.3558	0	0	6.34806	11.6976	LDLR
	Isotype Switching (GO:0045190)	2025-01-11	0.158389	0.3558	0	0	6.34806	11.6976	MSH6
	Lysosomal Membrane Organization (GO:0097212)	2025-01-11	0.158389	0.3558	0	0	6.34806	11.6976	LAPTM4B
	Lysosomal Microautophagy (GO:0016237)	2025-01-11	0.158389	0.3558	0	0	6.34806	11.6976	ATG16L1
	Magnesium Ion Transport (GO:0015693)	2025-01-11	0.158389	0.3558	0	0	6.34806	11.6976	SLC41A1
	Mast Cell Mediated Immunity (GO:0002448)	2025-01-11	0.158389	0.3558	0	0	6.34806	11.6976	S100A13
	Negative Regulation Of Amyloid Fibril Formation (GO:1905907)	2025-01-11	0.158389	0.3558	0	0	6.34806	11.6976	LDLR
	Negative Regulation Of Cell Division (GO:0051782)	2025-01-11	0.158389	0.3558	0	0	6.34806	11.6976	MYC
	Negative Regulation Of Fibrinolysis (GO:0051918)	2025-01-11	0.158389	0.3558	0	0	6.34806	11.6976	THBS1
	Negative Regulation Of Nuclear-Transcribed mRNA Catabolic Process, Deadenylation-Dependent Decay (GO:1900152)	2025-01-11	0.158389	0.3558	0	0	6.34806	11.6976	PABPC1
	Phasic Smooth Muscle Contraction (GO:0014821)	2025-01-11	0.158389	0.3558	0	0	6.34806	11.6976	EDN1
	Polyamine Metabolic Process (GO:0006595)	2025-01-11	0.158389	0.3558	0	0	6.34806	11.6976	SLC38A2
	Positive Regulation Of Branching Involved In Ureteric Bud Morphogenesis (GO:0090190)	2025-01-11	0.158389	0.3558	0	0	6.34806	11.6976	SIX4
	Positive Regulation Of Coagulation (GO:0050820)	2025-01-11	0.158389	0.3558	0	0	6.34806	11.6976	THBS1
	Positive Regulation Of Hemostasis (GO:1900048)	2025-01-11	0.158389	0.3558	0	0	6.34806	11.6976	THBS1
	Positive Regulation Of Mitotic Cell Cycle Spindle Assembly Checkpoint (GO:0090267)	2025-01-11	0.158389	0.3558	0	0	6.34806	11.6976	DYNC1LI1
	Positive Regulation Of Protein Exit From Endoplasmic Reticulum (GO:0070863)	2025-01-11	0.158389	0.3558	0	0	6.34806	11.6976	TMEM30B
	Positive Regulation Of Protein Localization To Chromosome, Telomeric Region (GO:1904816)	2025-01-11	0.158389	0.3558	0	0	6.34806	11.6976	CCT6A
	Positive Regulation Of Protein Maturation (GO:1903319)	2025-01-11	0.158389	0.3558	0	0	6.34806	11.6976	SOX4
	Positive Regulation Of Protein Polyubiquitination (GO:1902916)	2025-01-11	0.158389	0.3558	0	0	6.34806	11.6976	DDX3X
	Positive Regulation Of Spindle Checkpoint (GO:0090232)	2025-01-11	0.158389	0.3558	0	0	6.34806	11.6976	DYNC1LI1
	Positive Regulation Of Triglyceride Biosynthetic Process (GO:0010867)	2025-01-11	0.158389	0.3558	0	0	6.34806	11.6976	LDLR
	Post-Transcriptional Gene Silencing (GO:0016441)	2025-01-11	0.158389	0.3558	0	0	6.34806	11.6976	HEXIM1
	Regulation Of Astrocyte Differentiation (GO:0048710)	2025-01-11	0.158389	0.3558	0	0	6.34806	11.6976	HES1
	Regulation Of Cell Cycle Checkpoint (GO:1901976)	2025-01-11	0.158389	0.3558	0	0	6.34806	11.6976	FEM1B
	Cellular Response To Metal Ion (GO:0071248)	4/135	0.159283	0.357411	0	0	1.94525	3.57356	SLC12A2;JUN;CLIC4;SLC41A1
	Regulation Of Fibroblast Proliferation (GO:0048145)	1946-02-01	0.160225	0.35793	0	0	2.88982	5.29178	MYC;S100A6
	Regulation Of Interleukin-10 Production (GO:0032653)	1946-02-01	0.160225	0.35793	0	0	2.88982	5.29178	ISG15;TNFRSF21
	Cellular Component Disassembly (GO:0022411)	1946-02-01	0.160225	0.35793	0	0	2.88982	5.29178	EXOC8;ADAM15
	Protein Sumoylation (GO:0016925)	1946-02-01	0.160225	0.35793	0	0	2.88982	5.29178	IFIH1;TOPORS
	Secondary Alcohol Metabolic Process (GO:1902652)	1947-02-01	0.165722	0.364876	0	0	2.82546	5.0786	SQLE;IDH1
	Positive Regulation Of TOR Signaling (GO:0032008)	1947-02-01	0.165722	0.364876	0	0	2.82546	5.0786	LIN28A;SESN2
	Positive Regulation Of Epithelial To Mesenchymal Transition (GO:0010718)	1947-02-01	0.165722	0.364876	0	0	2.82546	5.0786	WWTR1;AXIN2
	Protein Monoubiquitination (GO:0006513)	1947-02-01	0.165722	0.364876	0	0	2.82546	5.0786	TRIM25;TOPORS
	Positive Regulation Of MAP Kinase Activity (GO:0043406)	1991-03-01	0.16869	0.364876	0	0	2.16953	3.8611	EDN1;ADAM9;THBS1
	Positive Regulation Of Binding (GO:0051099)	1991-03-01	0.16869	0.364876	0	0	2.16953	3.8611	DPH3;PLAUR;HES1
	Regulation Of RNA Metabolic Process (GO:0051252)	1991-03-01	0.16869	0.364876	0	0	2.16953	3.8611	YTHDF2;AHNAK;TRA2B
	Axonogenesis (GO:0007409)	5/188	0.169797	0.364876	0	0	1.74167	3.08825	EFNB1;SEMA7A;PARD6B;S100A6;EPHB3
	Regulation Of Intrinsic Apoptotic Signaling Pathway (GO:2001242)	1948-02-01	0.171252	0.364876	0	0	2.76389	4.87721	DDX3X;PLAUR
	Regulation Of Tumor Necrosis Factor-Mediated Signaling Pathway (GO:0010803)	1948-02-01	0.171252	0.364876	0	0	2.76389	4.87721	PPP2CB;HSPA1B
	Cytoplasmic Microtubule Organization (GO:0031122)	1948-02-01	0.171252	0.364876	0	0	2.76389	4.87721	DYNC1H1;CLIP2
	Negative Regulation Of ERK1 And ERK2 Cascade (GO:0070373)	1948-02-01	0.171252	0.364876	0	0	2.76389	4.87721	SPRY1;DUSP6
	C-terminal Protein Amino Acid Modification (GO:0018410)	2025-01-12	0.171483	0.364876	0	0	5.77067	10.1753	ATG16L1
	Regulation Of Hematopoietic Stem Cell Differentiation (GO:1902036)	2025-01-12	0.171483	0.364876	0	0	5.77067	10.1753	YTHDF2
	Regulation Of Interleukin-5 Production (GO:0032674)	2025-01-12	0.171483	0.364876	0	0	5.77067	10.1753	TNFRSF21
	Attachment Of Mitotic Spindle Microtubules To Kinetochore (GO:0051315)	2025-01-12	0.171483	0.364876	0	0	5.77067	10.1753	CENPE
	cAMP Metabolic Process (GO:0046058)	2025-01-12	0.171483	0.364876	0	0	5.77067	10.1753	EPHA2
	Cardiac Right Ventricle Morphogenesis (GO:0003215)	2025-01-12	0.171483	0.364876	0	0	5.77067	10.1753	SOX4
	Cell-Cell Junction Maintenance (GO:0045217)	2025-01-12	0.171483	0.364876	0	0	5.77067	10.1753	KIRREL1
	Cellular Component Maintenance (GO:0043954)	2025-01-12	0.171483	0.364876	0	0	5.77067	10.1753	CLDN3
	Cellular Response To Leucine Starvation (GO:1990253)	2025-01-12	0.171483	0.364876	0	0	5.77067	10.1753	SESN2
	Sodium Ion Export Across Plasma Membrane (GO:0036376)	2025-01-12	0.171483	0.364876	0	0	5.77067	10.1753	ATP1A1
	Epithelial Cell Morphogenesis (GO:0003382)	2025-01-12	0.171483	0.364876	0	0	5.77067	10.1753	CLDN3
	Spinal Cord Development (GO:0021510)	2025-01-12	0.171483	0.364876	0	0	5.77067	10.1753	SOX4
	Steroid Catabolic Process (GO:0006706)	2025-01-12	0.171483	0.364876	0	0	5.77067	10.1753	YWHAH
	Folic Acid Metabolic Process (GO:0046655)	2025-01-12	0.171483	0.364876	0	0	5.77067	10.1753	SLC25A32
	Icosanoid Secretion (GO:0032309)	2025-01-12	0.171483	0.364876	0	0	5.77067	10.1753	ANXA1
	Lipid Droplet Formation (GO:0140042)	2025-01-12	0.171483	0.364876	0	0	5.77067	10.1753	SQLE
	Lipoprotein Localization (GO:0044872)	2025-01-12	0.171483	0.364876	0	0	5.77067	10.1753	ZDHHC3
	Mitochondrial Transcription (GO:0006390)	2025-01-12	0.171483	0.364876	0	0	5.77067	10.1753	TFAM
	Negative Regulation Of JUN Kinase Activity (GO:0043508)	2025-01-12	0.171483	0.364876	0	0	5.77067	10.1753	DNAJA1
	Negative Regulation Of Alcohol Biosynthetic Process (GO:1902931)	2025-01-12	0.171483	0.364876	0	0	5.77067	10.1753	REST
	Negative Regulation Of Cell Cycle Phase Transition (GO:1901988)	2025-01-12	0.171483	0.364876	0	0	5.77067	10.1753	ZFP36L2
	Negative Regulation Of Coagulation (GO:0050819)	2025-01-12	0.171483	0.364876	0	0	5.77067	10.1753	EDN1
	Negative Regulation Of Locomotion (GO:0040013)	2025-01-12	0.171483	0.364876	0	0	5.77067	10.1753	SPINT2
	Negative Regulation Of Macrophage Derived Foam Cell Differentiation (GO:0010745)	2025-01-12	0.171483	0.364876	0	0	5.77067	10.1753	NFKBIA
	Negative Regulation Of Substrate Adhesion-Dependent Cell Spreading (GO:1900025)	2025-01-12	0.171483	0.364876	0	0	5.77067	10.1753	SPRY4
	Nuclear Body Organization (GO:0030575)	2025-01-12	0.171483	0.364876	0	0	5.77067	10.1753	SERBP1
	Oligosaccharide-Lipid Intermediate Biosynthetic Process (GO:0006490)	2025-01-12	0.171483	0.364876	0	0	5.77067	10.1753	DPM1
	Positive Regulation By Symbiont Of Entry Into Host (GO:0075294)	2025-01-12	0.171483	0.364876	0	0	5.77067	10.1753	LGALS1
	Positive Regulation Of mRNA Metabolic Process (GO:1903313)	2025-01-12	0.171483	0.364876	0	0	5.77067	10.1753	KHSRP
	Positive Regulation Of Nuclear-Transcribed mRNA poly(A) Tail Shortening (GO:0060213)	2025-01-12	0.171483	0.364876	0	0	5.77067	10.1753	PABPC1
	Positive Regulation Of Viral Entry Into Host Cell (GO:0046598)	2025-01-12	0.171483	0.364876	0	0	5.77067	10.1753	LGALS1
	pre-miRNA Processing (GO:0031054)	2025-01-12	0.171483	0.364876	0	0	5.77067	10.1753	LIN28A
	Quaternary Ammonium Group Transport (GO:0015697)	2025-01-12	0.171483	0.364876	0	0	5.77067	10.1753	SLC44A2
	Endocytosis (GO:0006897)	5/189	0.172362	0.366287	0	0	1.73211	3.04533	EHD1;ANXA1;AXL;SYP;LDLR
	Positive Regulation Of Protein Catabolic Process (GO:0045732)	1992-03-01	0.172509	0.366287	0	0	2.14505	3.7695	TIPARP;PLK2;ADAM9
	Intracellular Monoatomic Cation Homeostasis (GO:0030003)	5/190	0.174943	0.371063	0	0	1.72266	3.00311	SLC12A2;EDN1;MYC;SLC41A1;ATP1A1
	Negative Regulation Of DNA Metabolic Process (GO:0051053)	1949-02-01	0.176813	0.373006	0	0	2.70495	4.68677	MSH6;DFFA
	Negative Regulation Of T Cell Activation (GO:0050868)	1949-02-01	0.176813	0.373006	0	0	2.70495	4.68677	CEBPB;TNFRSF21
	Modification-Dependent Protein Catabolic Process (GO:0019941)	5/192	0.180148	0.373006	0	0	1.70406	2.92072	TRIM25;FBXO45;ISG15;NTAN1;TOPORS
	Protein Localization To Membrane (GO:0072657)	5/192	0.180148	0.373006	0	0	1.70406	2.92072	EHD1;RAP2A;ZDHHC3;EPHA2;S100A10
	Vesicle Organization (GO:0016050)	1994-03-01	0.180221	0.373006	0	0	2.09769	3.59454	LAPTM4B;EXOC8;S100A10
	Cell Chemotaxis (GO:0060326)	1950-02-01	0.182401	0.373006	0	0	2.64846	4.50649	ENC1;EPHA2
	Dicarboxylic Acid Metabolic Process (GO:0043648)	1950-02-01	0.182401	0.373006	0	0	2.64846	4.50649	IDH1;SLC25A32
	tRNA Processing (GO:0008033)	1950-02-01	0.182401	0.373006	0	0	2.64846	4.50649	HEXIM1;POP7
	Positive Regulation Of Fat Cell Differentiation (GO:0045600)	1950-02-01	0.182401	0.373006	0	0	2.64846	4.50649	CEBPB;NOCT
	Regulation Of Signal Transduction (GO:0009966)	5/193	0.182773	0.373006	0	0	1.69491	2.88052	IGFBP2;GAS1;ANKRD54;KCTD12;ZDHHC3
	Positive Regulation Of Transferase Activity (GO:0051347)	4/143	0.183534	0.373006	0	0	1.83254	3.1068	AXL;MYC;TOPORS;EPHA2
	T Cell Receptor Signaling Pathway (GO:0050852)	1995-03-01	0.184112	0.373006	0	0	2.07478	3.51097	EIF2B2;ICOSLG;TNFRSF21
	Positive Regulation Of Transmembrane Receptor Protein Serine/Threonine Kinase Signaling Pathway (GO:0090100)	1995-03-01	0.184112	0.373006	0	0	2.07478	3.51097	CITED2;GDF15;THBS1
	T Cell Differentiation In Thymus (GO:0033077)	2025-01-13	0.184374	0.373006	0	0	5.28952	8.94346	ZFP36L2
	Regulation Of Lamellipodium Organization (GO:1902743)	2025-01-13	0.184374	0.373006	0	0	5.28952	8.94346	EPHA2
	Regulation Of Leukocyte Migration (GO:0002685)	2025-01-13	0.184374	0.373006	0	0	5.28952	8.94346	ANXA1
	Acute-Phase Response (GO:0006953)	2025-01-13	0.184374	0.373006	0	0	5.28952	8.94346	CEBPB
	Regulation Of Macrophage Cytokine Production (GO:0010935)	2025-01-13	0.184374	0.373006	0	0	5.28952	8.94346	SEMA7A
	Regulation Of Myoblast Fusion (GO:1901739)	2025-01-13	0.184374	0.373006	0	0	5.28952	8.94346	EHD1
	Regulation Of Nitric-Oxide Synthase Biosynthetic Process (GO:0051769)	2025-01-13	0.184374	0.373006	0	0	5.28952	8.94346	EDN1
	Regulation Of Nitrogen Compound Metabolic Process (GO:0051171)	2025-01-13	0.184374	0.373006	0	0	5.28952	8.94346	LDLR
	Regulation Of Short-Term Neuronal Synaptic Plasticity (GO:0048172)	2025-01-13	0.184374	0.373006	0	0	5.28952	8.94346	SYP
	Cellular Response To Arsenic-Containing Substance (GO:0071243)	2025-01-13	0.184374	0.373006	0	0	5.28952	8.94346	DDX3X
	Regulation Of Transcription Of Nucleolar Large rRNA By RNA Polymerase I (GO:1901836)	2025-01-13	0.184374	0.373006	0	0	5.28952	8.94346	NCL
	Response To Chemokine (GO:1990868)	2025-01-13	0.184374	0.373006	0	0	5.28952	8.94346	SLC12A2
	Response To Nerve Growth Factor (GO:1990089)	2025-01-13	0.184374	0.373006	0	0	5.28952	8.94346	EHD1
	Response To Progesterone (GO:0032570)	2025-01-13	0.184374	0.373006	0	0	5.28952	8.94346	THBS1
	Suppression Of Viral Release By Host (GO:0044790)	2025-01-13	0.184374	0.373006	0	0	5.28952	8.94346	TRIM35
	Extracellular Transport (GO:0006858)	2025-01-13	0.184374	0.373006	0	0	5.28952	8.94346	DNAAF2
	Glutamine Metabolic Process (GO:0006541)	2025-01-13	0.184374	0.373006	0	0	5.28952	8.94346	GLS
	Membrane Depolarization (GO:0051899)	2025-01-13	0.184374	0.373006	0	0	5.28952	8.94346	YWHAH
	Membrane Depolarization During Action Potential (GO:0086010)	2025-01-13	0.184374	0.373006	0	0	5.28952	8.94346	YWHAH
	Microtubule-Based Transport (GO:0099111)	2025-01-13	0.184374	0.373006	0	0	5.28952	8.94346	DNAAF2
	Microvillus Organization (GO:0032528)	2025-01-13	0.184374	0.373006	0	0	5.28952	8.94346	RAP2A
	Negative Regulation Of NLRP3 Inflammasome Complex Assembly (GO:1900226)	2025-01-13	0.184374	0.373006	0	0	5.28952	8.94346	HSPA8
	Negative Regulation Of Bone Mineralization (GO:0030502)	2025-01-13	0.184374	0.373006	0	0	5.28952	8.94346	BCOR
	Negative Regulation Of Cell Activation (GO:0050866)	2025-01-13	0.184374	0.373006	0	0	5.28952	8.94346	LDLR
	Negative Regulation Of Cell Migration Involved In Sprouting Angiogenesis (GO:0090051)	2025-01-13	0.184374	0.373006	0	0	5.28952	8.94346	THBS1
	Negative Regulation Of Endoplasmic Reticulum Unfolded Protein Response (GO:1900102)	2025-01-13	0.184374	0.373006	0	0	5.28952	8.94346	PPP1R15B
	Negative Regulation Of Interleukin-12 Production (GO:0032695)	2025-01-13	0.184374	0.373006	0	0	5.28952	8.94346	THBS1
	Negative Regulation Of Myoblast Differentiation (GO:0045662)	2025-01-13	0.184374	0.373006	0	0	5.28952	8.94346	SOX4
	Negative Regulation Of Neuroinflammatory Response (GO:0150079)	2025-01-13	0.184374	0.373006	0	0	5.28952	8.94346	LDLR
	Negative Regulation Of Viral Transcription (GO:0032897)	2025-01-13	0.184374	0.373006	0	0	5.28952	8.94346	IFITM3
	Positive Regulation Of Keratinocyte Differentiation (GO:0045618)	2025-01-13	0.184374	0.373006	0	0	5.28952	8.94346	NCOA3
	Positive Regulation Of Macrophage Chemotaxis (GO:0010759)	2025-01-13	0.184374	0.373006	0	0	5.28952	8.94346	THBS1
	Regulation Of Cellular Ketone Metabolic Process (GO:0010565)	2025-01-13	0.184374	0.373006	0	0	5.28952	8.94346	PANK2
	Ras Protein Signal Transduction (GO:0007265)	4/144	0.186648	0.37685	0	0	1.81936	3.05385	RASSF1;RAP2A;PLK2;CTNNAL1
	Regulation Of Cell Adhesion (GO:0030155)	4/144	0.186648	0.37685	0	0	1.81936	3.05385	YTHDF2;PLAUR;EPHB3;EPHA2
	Regulation Of Substrate Adhesion-Dependent Cell Spreading (GO:1900024)	1951-02-01	0.188015	0.37885	0	0	2.59428	4.33565	SPRY4;S100A10
	Metaphase Plate Congression (GO:0051310)	1951-02-01	0.188015	0.37885	0	0	2.59428	4.33565	CENPE;CENPF
	Positive Regulation Of Protein Kinase Activity (GO:0045860)	4/145	0.189779	0.381447	0	0	1.80636	3.00198	EGR1;CENPE;DDX3X;AXIN2
	Regulation Of Cold-Induced Thermogenesis (GO:0120161)	4/146	0.192927	0.381447	0	0	1.79355	2.95119	TLE3;DYNC1H1;CEBPB;SLC25A44
	Regulation Of Protein Localization To Nucleus (GO:1900180)	1952-02-01	0.193652	0.381447	0	0	2.54227	4.17361	WWTR1;SESN2
	Cell Cycle G1/S Phase Transition (GO:0044843)	1952-02-01	0.193652	0.381447	0	0	2.54227	4.17361	MYC;PLK2
	Negative Regulation Of Innate Immune Response (GO:0045824)	1952-02-01	0.193652	0.381447	0	0	2.54227	4.17361	YTHDF2;ISG15
	MAPK Cascade (GO:0000165)	1998-03-01	0.195914	0.381447	0	0	2.00895	3.27476	MYC;ZFP36L2;DUSP6
	2-Oxoglutarate Metabolic Process (GO:0006103)	2025-01-14	0.197065	0.381447	0	0	4.88238	7.93007	IDH1
	Regulation Of Cholesterol Storage (GO:0010885)	2025-01-14	0.197065	0.381447	0	0	4.88238	7.93007	EHD1
	Regulation Of Establishment Of Protein Localization (GO:0070201)	2025-01-14	0.197065	0.381447	0	0	4.88238	7.93007	DNAJA1
	RNA Phosphodiester Bond Hydrolysis, Endonucleolytic (GO:0090502)	2025-01-14	0.197065	0.381447	0	0	4.88238	7.93007	POP7
	Regulation Of Microglial Cell Activation (GO:1903978)	2025-01-14	0.197065	0.381447	0	0	4.88238	7.93007	LDLR
	Regulation Of Neuron Projection Arborization (GO:0150011)	2025-01-14	0.197065	0.381447	0	0	4.88238	7.93007	FZD4
	Regulation Of Nuclear-Transcribed mRNA poly(A) Tail Shortening (GO:0060211)	2025-01-14	0.197065	0.381447	0	0	4.88238	7.93007	PABPC1
	Cellular Response To ATP (GO:0071318)	2025-01-14	0.197065	0.381447	0	0	4.88238	7.93007	HSP90B1
	Resolution Of Meiotic Recombination Intermediates (GO:0000712)	2025-01-14	0.197065	0.381447	0	0	4.88238	7.93007	TOP2A
	Dolichol Metabolic Process (GO:0019348)	2025-01-14	0.197065	0.381447	0	0	4.88238	7.93007	DPM1
	Serine Family Amino Acid Metabolic Process (GO:0009069)	2025-01-14	0.197065	0.381447	0	0	4.88238	7.93007	SEPHS2
	Establishment Of Chromosome Localization (GO:0051303)	2025-01-14	0.197065	0.381447	0	0	4.88238	7.93007	CENPF
	Establishment Of Spindle Localization (GO:0051293)	2025-01-14	0.197065	0.381447	0	0	4.88238	7.93007	DYNC1H1
	Synaptic Vesicle Membrane Organization (GO:0048499)	2025-01-14	0.197065	0.381447	0	0	4.88238	7.93007	SYP
	Formation Of Cytoplasmic Translation Initiation Complex (GO:0001732)	2025-01-14	0.197065	0.381447	0	0	4.88238	7.93007	EIF5
	Hyaluronan Metabolic Process (GO:0030212)	2025-01-14	0.197065	0.381447	0	0	4.88238	7.93007	CEMIP2
	Lipoprotein Biosynthetic Process (GO:0042158)	2025-01-14	0.197065	0.381447	0	0	4.88238	7.93007	ATG16L1
	Mammary Gland Epithelium Development (GO:0061180)	2025-01-14	0.197065	0.381447	0	0	4.88238	7.93007	EPHA2
	Medium-Chain Fatty Acid Metabolic Process (GO:0051791)	2025-01-14	0.197065	0.381447	0	0	4.88238	7.93007	ACOT7
	Membrane Raft Organization (GO:0031579)	2025-01-14	0.197065	0.381447	0	0	4.88238	7.93007	S100A10
	miRNA-mediated Gene Silencing By Inhibition Of Translation (GO:0035278)	2025-01-14	0.197065	0.381447	0	0	4.88238	7.93007	EIF4G1
	Microvillus Assembly (GO:0030033)	2025-01-14	0.197065	0.381447	0	0	4.88238	7.93007	RAP2A
	Negative Regulation Of T Cell Mediated Immunity (GO:0002710)	2025-01-14	0.197065	0.381447	0	0	4.88238	7.93007	SMAD7
	Negative Regulation Of Smooth Muscle Cell Migration (GO:0014912)	2025-01-14	0.197065	0.381447	0	0	4.88238	7.93007	TRIB1
	Negative Regulation Of Transcription Elongation By RNA Polymerase II (GO:0034244)	2025-01-14	0.197065	0.381447	0	0	4.88238	7.93007	HEXIM1
	Nuclear Pore Organization (GO:0006999)	2025-01-14	0.197065	0.381447	0	0	4.88238	7.93007	RTN4
	Pathway-Restricted SMAD Protein Phosphorylation (GO:0060389)	2025-01-14	0.197065	0.381447	0	0	4.88238	7.93007	SMAD7
	Positive Regulation Of Endothelial Cell Chemotaxis (GO:2001028)	2025-01-14	0.197065	0.381447	0	0	4.88238	7.93007	HSPB1
	Positive Regulation Of Histone Acetylation (GO:0035066)	2025-01-14	0.197065	0.381447	0	0	4.88238	7.93007	DDX21
	Positive Regulation Of Membrane Protein Ectodomain Proteolysis (GO:0051044)	2025-01-14	0.197065	0.381447	0	0	4.88238	7.93007	ADAM9
	Positive Regulation Of Mitochondrial Translation (GO:0070131)	2025-01-14	0.197065	0.381447	0	0	4.88238	7.93007	NGRN
	Positive Regulation Of Telomerase RNA Localization To Cajal Body (GO:1904874)	2025-01-14	0.197065	0.381447	0	0	4.88238	7.93007	CCT6A
	Prostanoid Biosynthetic Process (GO:0046457)	2025-01-14	0.197065	0.381447	0	0	4.88238	7.93007	EDN1
	Protein Localization To Vacuole (GO:0072665)	2025-01-14	0.197065	0.381447	0	0	4.88238	7.93007	RTN4
	Regulation Of Branching Involved In Ureteric Bud Morphogenesis (GO:0090189)	2025-01-14	0.197065	0.381447	0	0	4.88238	7.93007	SIX4
	Actin Cytoskeleton Reorganization (GO:0031532)	1953-02-01	0.199312	0.383951	0	0	2.49229	4.01978	RAP2A;ANXA1
	Endosome Organization (GO:0007032)	1953-02-01	0.199312	0.383951	0	0	2.49229	4.01978	LAPTM4B;EXOC8
	Mitochondrial Transport (GO:0006839)	1953-02-01	0.199312	0.383951	0	0	2.49229	4.01978	TOMM20;TOMM5
	Positive Regulation Of Chemokine Production (GO:0032722)	1953-02-01	0.199312	0.383951	0	0	2.49229	4.01978	EGR1;DDX3X
	Proton Motive Force-Driven Mitochondrial ATP Synthesis (GO:0042776)	1953-02-01	0.199312	0.383951	0	0	2.49229	4.01978	NDUFC2;ATP5MG
	Response To UV (GO:0009411)	3/100	0.203882	0.387397	0	0	1.96733	3.12848	MSH6;MYC;USP1
	Regulation Of Focal Adhesion Assembly (GO:0051893)	1954-02-01	0.20499	0.387397	0	0	2.44424	3.87361	THBS1;S100A10
	Ribosomal Large Subunit Biogenesis (GO:0042273)	1954-02-01	0.20499	0.387397	0	0	2.44424	3.87361	PAK1IP1;NOP2
	Negative Regulation Of TOR Signaling (GO:0032007)	1954-02-01	0.20499	0.387397	0	0	2.44424	3.87361	NUAK2;SESN2
	Nucleosome Assembly (GO:0006334)	1954-02-01	0.20499	0.387397	0	0	2.44424	3.87361	BRD2;NASP
	Hemopoiesis (GO:0030097)	3/101	0.207895	0.387397	0	0	1.94716	3.05845	CEBPB;YTHDF2;ZFP36L2
	Regulation Of Hormone Secretion (GO:0046883)	2025-01-15	0.20956	0.387397	0	0	4.53341	7.08457	EDN1
	Regulation Of Interleukin-13 Production (GO:0032656)	2025-01-15	0.20956	0.387397	0	0	4.53341	7.08457	TNFRSF21
	Activation Of NF-kappaB-inducing Kinase Activity (GO:0007250)	2025-01-15	0.20956	0.387397	0	0	4.53341	7.08457	TNFRSF10A
	Regulation Of mRNA Metabolic Process (GO:1903311)	2025-01-15	0.20956	0.387397	0	0	4.53341	7.08457	SLTM
	Regulation Of miRNA-mediated Gene Silencing (GO:0060964)	2025-01-15	0.20956	0.387397	0	0	4.53341	7.08457	EIF4G1
	Anterograde Synaptic Vesicle Transport (GO:0048490)	2025-01-15	0.20956	0.387397	0	0	4.53341	7.08457	BLOC1S4
	Regulation Of Monocyte Differentiation (GO:0045655)	2025-01-15	0.20956	0.387397	0	0	4.53341	7.08457	MYC
	Regulation Of Multicellular Organism Growth (GO:0040014)	2025-01-15	0.20956	0.387397	0	0	4.53341	7.08457	GDF15
	Branched-Chain Amino Acid Metabolic Process (GO:0009081)	2025-01-15	0.20956	0.387397	0	0	4.53341	7.08457	SLC25A44
	Regulation Of Systemic Arterial Blood Pressure (GO:0003073)	2025-01-15	0.20956	0.387397	0	0	4.53341	7.08457	PLCB3
	Regulation Of Systemic Arterial Blood Pressure By Hormone (GO:0001990)	2025-01-15	0.20956	0.387397	0	0	4.53341	7.08457	EDN1
	Ceramide Catabolic Process (GO:0046514)	2025-01-15	0.20956	0.387397	0	0	4.53341	7.08457	NEU1
	Dendritic Spine Morphogenesis (GO:0060997)	2025-01-15	0.20956	0.387397	0	0	4.53341	7.08457	EPHB3
	Retrograde Axonal Transport (GO:0008090)	2025-01-15	0.20956	0.387397	0	0	4.53341	7.08457	DYNC1H1
	Dolichol-Linked Oligosaccharide Biosynthetic Process (GO:0006488)	2025-01-15	0.20956	0.387397	0	0	4.53341	7.08457	DPM1
	Endoplasmic Reticulum To Cytosol Transport (GO:1903513)	2025-01-15	0.20956	0.387397	0	0	4.53341	7.08457	HSP90B1
	Sympathetic Nervous System Development (GO:0048485)	2025-01-15	0.20956	0.387397	0	0	4.53341	7.08457	SOX4
	Synaptic Vesicle Transport Along Microtubule (GO:0099517)	2025-01-15	0.20956	0.387397	0	0	4.53341	7.08457	BLOC1S4
	tRNA Wobble Uridine Modification (GO:0002098)	2025-01-15	0.20956	0.387397	0	0	4.53341	7.08457	DPH3
	Folic Acid-Containing Compound Metabolic Process (GO:0006760)	2025-01-15	0.20956	0.387397	0	0	4.53341	7.08457	SLC25A32
	Glutamine Family Amino Acid Catabolic Process (GO:0009065)	2025-01-15	0.20956	0.387397	0	0	4.53341	7.08457	GLS
	Glycosaminoglycan Catabolic Process (GO:0006027)	2025-01-15	0.20956	0.387397	0	0	4.53341	7.08457	CEMIP2
	Negative Regulation Of Cell-Substrate Junction Organization (GO:0150118)	2025-01-15	0.20956	0.387397	0	0	4.53341	7.08457	THBS1
	Negative Regulation Of Epithelial Cell Differentiation (GO:0030857)	2025-01-15	0.20956	0.387397	0	0	4.53341	7.08457	SPRY1
	Negative Regulation Of Focal Adhesion Assembly (GO:0051895)	2025-01-15	0.20956	0.387397	0	0	4.53341	7.08457	THBS1
	Negative Regulation Of Macrophage Activation (GO:0043031)	2025-01-15	0.20956	0.387397	0	0	4.53341	7.08457	LDLR
	Negative Regulation Of Synaptic Transmission (GO:0050805)	2025-01-15	0.20956	0.387397	0	0	4.53341	7.08457	PLK2
	Nucleotide-Sugar Biosynthetic Process (GO:0009226)	2025-01-15	0.20956	0.387397	0	0	4.53341	7.08457	GNPNAT1
	Peptidyl-Lysine Trimethylation (GO:0018023)	2025-01-15	0.20956	0.387397	0	0	4.53341	7.08457	CSKMT
	Positive Regulation Of Endothelial Cell Apoptotic Process (GO:2000353)	2025-01-15	0.20956	0.387397	0	0	4.53341	7.08457	THBS1
	Positive Regulation Of Sprouting Angiogenesis (GO:1903672)	2025-01-15	0.20956	0.387397	0	0	4.53341	7.08457	PKM
	Positive Regulation Of Syncytium Formation By Plasma Membrane Fusion (GO:0060143)	2025-01-15	0.20956	0.387397	0	0	4.53341	7.08457	EHD1
	Positive Regulation Of Transcription By RNA Polymerase III (GO:0045945)	2025-01-15	0.20956	0.387397	0	0	4.53341	7.08457	DDX21
	Protein Localization To Cell-Cell Junction (GO:0150105)	2025-01-15	0.20956	0.387397	0	0	4.53341	7.08457	DSP
	Regulation Of Rac Protein Signal Transduction (GO:0035020)	2025-01-15	0.20956	0.387397	0	0	4.53341	7.08457	SH3BP1
	Regulation Of Activin Receptor Signaling Pathway (GO:0032925)	2025-01-15	0.20956	0.387397	0	0	4.53341	7.08457	SMAD7
	Regulation Of Amyloid Fibril Formation (GO:1905906)	2025-01-15	0.20956	0.387397	0	0	4.53341	7.08457	LDLR
	Regulation Of Bicellular Tight Junction Assembly (GO:2000810)	2025-01-15	0.20956	0.387397	0	0	4.53341	7.08457	EPHA2
	Response To Peptide Hormone (GO:0043434)	1955-02-01	0.210686	0.388766	0	0	2.398	3.73461	ANXA1;EIF2B2
	Purine Ribonucleotide Biosynthetic Process (GO:0009152)	1955-02-01	0.210686	0.388766	0	0	2.398	3.73461	PANK2;ACOT7
	Activation Of GTPase Activity (GO:0090630)	3/102	0.211925	0.390337	0	0	1.92739	2.99039	SYDE2;NGEF;EPHA2
	Regulation Of Protein Secretion (GO:0050708)	3/102	0.211925	0.390337	0	0	1.92739	2.99039	SLC12A2;DPH3;ADAM9
	Regulation Of Mitotic Nuclear Division (GO:0007088)	1956-02-01	0.216398	0.395618	0	0	2.35347	3.60231	EDN1;MKI67
	Pattern Recognition Receptor Signaling Pathway (GO:0002221)	1956-02-01	0.216398	0.395618	0	0	2.35347	3.60231	IFIH1;TRIM25
	Positive Regulation Of DNA-templated Transcription Initiation (GO:2000144)	1956-02-01	0.216398	0.395618	0	0	2.35347	3.60231	FOSL1;JUN
	post-Golgi Vesicle-Mediated Transport (GO:0006892)	1956-02-01	0.216398	0.395618	0	0	2.35347	3.60231	EXOC8;SCAMP3
	Regulation Of Cation Channel Activity (GO:2001257)	1956-02-01	0.216398	0.395618	0	0	2.35347	3.60231	EDN1;AHNAK
	Positive Regulation Of Vasculature Development (GO:1904018)	3/104	0.220035	0.395618	0	0	1.88903	2.85993	BTG1;HSPB1;THBS1
	B Cell Activation Involved In Immune Response (GO:0002312)	2025-01-16	0.22186	0.395618	0	0	4.23097	6.3706	MSH6
	DNA-templated Transcription Termination (GO:0006353)	2025-01-16	0.22186	0.395618	0	0	4.23097	6.3706	POLR2A
	Apoptotic Nuclear Changes (GO:0030262)	2025-01-16	0.22186	0.395618	0	0	4.23097	6.3706	TOP2A
	Autonomic Nervous System Development (GO:0048483)	2025-01-16	0.22186	0.395618	0	0	4.23097	6.3706	SOX4
	Regulation Of Presynapse Assembly (GO:1905606)	2025-01-16	0.22186	0.395618	0	0	4.23097	6.3706	EIF4G1
	Regulation Of Presynapse Organization (GO:0099174)	2025-01-16	0.22186	0.395618	0	0	4.23097	6.3706	EIF4G1
	Cell Surface Toll-Like Receptor Signaling Pathway (GO:0140895)	2025-01-16	0.22186	0.395618	0	0	4.23097	6.3706	S100A14
	Regulation Of Response To Cytokine Stimulus (GO:0060759)	2025-01-16	0.22186	0.395618	0	0	4.23097	6.3706	IFIH1
	Regulation Of Stem Cell Proliferation (GO:0072091)	2025-01-16	0.22186	0.395618	0	0	4.23097	6.3706	EPCAM
	Regulation Of Steroid Biosynthetic Process (GO:0050810)	2025-01-16	0.22186	0.395618	0	0	4.23097	6.3706	EGR1
	Regulation Of Synaptic Transmission, GABAergic (GO:0032228)	2025-01-16	0.22186	0.395618	0	0	4.23097	6.3706	ZDHHC3
	Regulation Of Triglyceride Biosynthetic Process (GO:0010866)	2025-01-16	0.22186	0.395618	0	0	4.23097	6.3706	LDLR
	Endoplasmic Reticulum Tubular Network Organization (GO:0071786)	2025-01-16	0.22186	0.395618	0	0	4.23097	6.3706	RTN4
	Intracellular Cholesterol Transport (GO:0032367)	2025-01-16	0.22186	0.395618	0	0	4.23097	6.3706	LDLR
	Maturation Of 5.8S rRNA (GO:0000460)	2025-01-16	0.22186	0.395618	0	0	4.23097	6.3706	FTSJ3
	Negative Regulation Of ATP-dependent Activity (GO:0032780)	2025-01-16	0.22186	0.395618	0	0	4.23097	6.3706	IFIT1
	Negative Regulation Of Amyloid-Beta Formation (GO:1902430)	2025-01-16	0.22186	0.395618	0	0	4.23097	6.3706	RTN4
	Negative Regulation Of Cytokine Production Involved In Immune Response (GO:0002719)	2025-01-16	0.22186	0.395618	0	0	4.23097	6.3706	SMAD7
	Negative Regulation Of Inflammatory Response To Antigenic Stimulus (GO:0002862)	2025-01-16	0.22186	0.395618	0	0	4.23097	6.3706	PLK2
	Negative Regulation Of Interleukin-10 Production (GO:0032693)	2025-01-16	0.22186	0.395618	0	0	4.23097	6.3706	TNFRSF21
	Nuclear Migration (GO:0007097)	2025-01-16	0.22186	0.395618	0	0	4.23097	6.3706	DYNC1H1
	Oligodendrocyte Development (GO:0014003)	2025-01-16	0.22186	0.395618	0	0	4.23097	6.3706	EIF2B2
	Positive Regulation By Host Of Viral Transcription (GO:0043923)	2025-01-16	0.22186	0.395618	0	0	4.23097	6.3706	JUN
	Positive Regulation Of Cardiac Muscle Tissue Growth (GO:0055023)	2025-01-16	0.22186	0.395618	0	0	4.23097	6.3706	EDN1
	Positive Regulation Of Cell Migration Involved In Sprouting Angiogenesis (GO:0090050)	2025-01-16	0.22186	0.395618	0	0	4.23097	6.3706	ANXA1
	Positive Regulation Of Homotypic Cell-Cell Adhesion (GO:0034112)	2025-01-16	0.22186	0.395618	0	0	4.23097	6.3706	PLAUR
	Positive Regulation Of Myeloid Leukocyte Cytokine Production Involved In Immune Response (GO:0061081)	2025-01-16	0.22186	0.395618	0	0	4.23097	6.3706	SEMA7A
	Positive Regulation Of Stem Cell Proliferation (GO:2000648)	2025-01-16	0.22186	0.395618	0	0	4.23097	6.3706	EPCAM
	Protein O-linked Mannosylation (GO:0035269)	2025-01-16	0.22186	0.395618	0	0	4.23097	6.3706	DPM1
	Regulation Of Blood Vessel Endothelial Cell Proliferation Involved In Sprouting Angiogenesis (GO:1903587)	2025-01-16	0.22186	0.395618	0	0	4.23097	6.3706	THBS1
	Positive Regulation Of Interleukin-1 Beta Production (GO:0032731)	1957-02-01	0.222123	0.395737	0	0	2.31056	3.47629	EGR1;HSPB1
	Regulation Of Neuron Apoptotic Process (GO:0043523)	3/105	0.224114	0.398579	0	0	1.87042	2.7974	FOXQ1;EGR1;SIX4
	Cellular Response To Organonitrogen Compound (GO:0071417)	3/105	0.224114	0.398579	0	0	1.87042	2.7974	EGR1;SESN2;HSP90B1
	Regulation Of Neuron Death (GO:1901214)	1958-02-01	0.22786	0.400552	0	0	2.26919	3.35618	EGR1;EIF4G1
	Renal System Development (GO:0072001)	1958-02-01	0.22786	0.400552	0	0	2.26919	3.35618	CENPF;SOX17
	Response To Organic Cyclic Compound (GO:0014070)	1958-02-01	0.22786	0.400552	0	0	2.26919	3.35618	ANXA1;TIPARP
	Memory (GO:0007613)	1958-02-01	0.22786	0.400552	0	0	2.26919	3.35618	PLK2;LDLR
	Positive Regulation Of Type II Interferon Production (GO:0032729)	1958-02-01	0.22786	0.400552	0	0	2.26919	3.35618	SLC7A5;ISG15
	Regulation Of Bone Mineralization (GO:0030500)	1958-02-01	0.22786	0.400552	0	0	2.26919	3.35618	ISG15;BCOR
	Response To Calcium Ion (GO:0051592)	3/106	0.228208	0.400552	0	0	1.85216	2.73657	CLIC4;ADAM9;THBS1
	Proteasome-Mediated Ubiquitin-Dependent Protein Catabolic Process (GO:0043161)	7/319	0.229623	0.400552	0	0	1.43007	2.10408	FEM1B;TRIM25;FBXO45;AXIN2;TOPORS;HSP90B1;KLHDC10
	DNA-templated Transcription Initiation (GO:0006352)	1959-02-01	0.233608	0.400552	0	0	2.22926	3.2416	TFAM;ZFP36L2
	Regulation Of Multicellular Organismal Development (GO:2000026)	1959-02-01	0.233608	0.400552	0	0	2.22926	3.2416	SOX17;DUSP6
	Heart Morphogenesis (GO:0003007)	1959-02-01	0.233608	0.400552	0	0	2.22926	3.2416	SOX17;HES1
	Phospholipid Transport (GO:0015914)	1959-02-01	0.233608	0.400552	0	0	2.22926	3.2416	TMEM30B;LDLR
	Protein Targeting To Mitochondrion (GO:0006626)	1959-02-01	0.233608	0.400552	0	0	2.22926	3.2416	TOMM20;TOMM5
	protein-DNA Complex Assembly (GO:0065004)	1959-02-01	0.233608	0.400552	0	0	2.22926	3.2416	BRD2;NASP
	Nervous System Development (GO:0007399)	9/433	0.23382	0.400552	0	0	1.35406	1.96773	EIF2B2;AXL;ENC1;HES1;SERPINI1;NES;SOX4;KLK6;IRF2BPL
	Regulation Of Cellular Respiration (GO:0043457)	2025-01-17	0.23397	0.400552	0	0	3.96633	5.76135	NOA1
	DNA Damage Response, Signal Transduction By P53 Class Mediator Resulting In Cell Cycle Arrest (GO:0006977)	2025-01-17	0.23397	0.400552	0	0	3.96633	5.76135	PLK2
	Regulation Of Hematopoietic Progenitor Cell Differentiation (GO:1901532)	2025-01-17	0.23397	0.400552	0	0	3.96633	5.76135	YTHDF2
	Regulation Of Inflammatory Response To Antigenic Stimulus (GO:0002861)	2025-01-17	0.23397	0.400552	0	0	3.96633	5.76135	PLK2
	T Cell Migration (GO:0072678)	2025-01-17	0.23397	0.400552	0	0	3.96633	5.76135	SLC12A2
	Amyloid Precursor Protein Metabolic Process (GO:0042982)	2025-01-17	0.23397	0.400552	0	0	3.96633	5.76135	KLK6
	Regulation Of Mitotic Cell Cycle Spindle Assembly Checkpoint (GO:0090266)	2025-01-17	0.23397	0.400552	0	0	3.96633	5.76135	DYNC1LI1
	Branched-Chain Amino Acid Catabolic Process (GO:0009083)	2025-01-17	0.23397	0.400552	0	0	3.96633	5.76135	SLC25A44
	Regulation Of Protein Sumoylation (GO:0033233)	2025-01-17	0.23397	0.400552	0	0	3.96633	5.76135	EGR1
	Regulation Of Receptor Recycling (GO:0001919)	2025-01-17	0.23397	0.400552	0	0	3.96633	5.76135	LDLR
	Regulation Of Receptor Signaling Pathway Via STAT (GO:1904892)	2025-01-17	0.23397	0.400552	0	0	3.96633	5.76135	HES1
	Regulation Of Single Stranded Viral RNA Replication Via Double Stranded DNA Intermediate (GO:0045091)	2025-01-17	0.23397	0.400552	0	0	3.96633	5.76135	TOP2A
	Regulation Of Telomerase RNA Localization To Cajal Body (GO:1904872)	2025-01-17	0.23397	0.400552	0	0	3.96633	5.76135	CCT6A
	Retrograde Protein Transport, ER To Cytosol (GO:0030970)	2025-01-17	0.23397	0.400552	0	0	3.96633	5.76135	HSP90B1
	Embryonic Axis Specification (GO:0000578)	2025-01-17	0.23397	0.400552	0	0	3.96633	5.76135	SMAD6
	Toll-Like Receptor 4 Signaling Pathway (GO:0034142)	2025-01-17	0.23397	0.400552	0	0	3.96633	5.76135	S100A14
	Transepithelial Transport (GO:0070633)	2025-01-17	0.23397	0.400552	0	0	3.96633	5.76135	SLC12A2
	Triglyceride Biosynthetic Process (GO:0019432)	2025-01-17	0.23397	0.400552	0	0	3.96633	5.76135	GPAT3
	ncRNA Metabolic Process (GO:0034660)	2025-01-17	0.23397	0.400552	0	0	3.96633	5.76135	KHSRP
	Negative Regulation Of Fibroblast Proliferation (GO:0048147)	2025-01-17	0.23397	0.400552	0	0	3.96633	5.76135	MYC
	Negative Regulation Of Insulin Secretion (GO:0046676)	2025-01-17	0.23397	0.400552	0	0	3.96633	5.76135	REST
	Negative Regulation Of Oxidative Stress-Induced Intrinsic Apoptotic Signaling Pathway (GO:1902176)	2025-01-17	0.23397	0.400552	0	0	3.96633	5.76135	HSPB1
	Negative Regulation Of Ubiquitin-Protein Transferase Activity (GO:0051444)	2025-01-17	0.23397	0.400552	0	0	3.96633	5.76135	SMAD7
	Positive Regulation Of Glial Cell Differentiation (GO:0045687)	2025-01-17	0.23397	0.400552	0	0	3.96633	5.76135	HES1
	Positive Regulation Of Heart Rate (GO:0010460)	2025-01-17	0.23397	0.400552	0	0	3.96633	5.76135	EDN1
	Positive Regulation Of Macrophage Activation (GO:0043032)	2025-01-17	0.23397	0.400552	0	0	3.96633	5.76135	THBS1
	Positive Regulation Of Transcription From RNA Polymerase II Promoter In Response To Stress (GO:0036003)	2025-01-17	0.23397	0.400552	0	0	3.96633	5.76135	CEBPB
	Prostaglandin Biosynthetic Process (GO:0001516)	2025-01-17	0.23397	0.400552	0	0	3.96633	5.76135	EDN1
	rRNA Modification (GO:0000154)	2025-01-17	0.23397	0.400552	0	0	3.96633	5.76135	FTSJ3
	Positive Regulation Of Protein Phosphorylation (GO:0001934)	8/377	0.2346	0.401289	0	0	1.38238	2.00428	CENPE;RAP2A;CLDN3;DDX3X;GDF15;PLAUR;AXIN2;EIF4G1
	Negative Regulation Of Signal Transduction (GO:0009968)	6/267	0.236997	0.405046	0	0	1.46433	2.10821	YTHDF2;GDF15;SPRY4;SPRY1;TRIB1;THBS1
	Response To Light Stimulus (GO:0009416)	1960-02-01	0.239364	0.406124	0	0	2.19072	3.13222	MSH6;USP1
	Proton Motive Force-Driven ATP Synthesis (GO:0015986)	1960-02-01	0.239364	0.406124	0	0	2.19072	3.13222	NDUFC2;ATP5MG
	Negative Regulation Of Developmental Process (GO:0051093)	3/109	0.240571	0.406124	0	0	1.79947	2.56377	ZNF706;ARID4B;ING1
	Positive Regulation Of Cysteine-Type Endopeptidase Activity Involved In Apoptotic Process (GO:0043280)	3/109	0.240571	0.406124	0	0	1.79947	2.56377	REST;DDX3X;MYC
	Regulation Of Macromolecule Metabolic Process (GO:0060255)	4/162	0.245259	0.406124	0	0	1.6106	2.26361	KHSRP;MYC;TOB2;LDLR
	3'-UTR-mediated mRNA Stabilization (GO:0070935)	2025-01-18	0.245892	0.406124	0	0	3.73283	5.23665	HNRNPA0
	Regulation Of Epidermal Cell Differentiation (GO:0045604)	2025-01-18	0.245892	0.406124	0	0	3.73283	5.23665	SFN
	Regulation Of Epithelial Cell Differentiation (GO:0030856)	2025-01-18	0.245892	0.406124	0	0	3.73283	5.23665	CEBPB
	Regulation Of Oxidative Stress-Induced Intrinsic Apoptotic Signaling Pathway (GO:1902175)	2025-01-18	0.245892	0.406124	0	0	3.73283	5.23665	HSPB1
	Branching Involved In Ureteric Bud Morphogenesis (GO:0001658)	2025-01-18	0.245892	0.406124	0	0	3.73283	5.23665	MYC
	Renal Absorption (GO:0070293)	2025-01-18	0.245892	0.406124	0	0	3.73283	5.23665	CLDN4
	Endothelial Cell Proliferation (GO:0001935)	2025-01-18	0.245892	0.406124	0	0	3.73283	5.23665	THAP1
	Epithelial Cell Development (GO:0002064)	2025-01-18	0.245892	0.406124	0	0	3.73283	5.23665	CLDN3
	Ureteric Bud Morphogenesis (GO:0060675)	2025-01-18	0.245892	0.406124	0	0	3.73283	5.23665	MYC
	Maintenance Of Protein Localization In Organelle (GO:0072595)	2025-01-18	0.245892	0.406124	0	0	3.73283	5.23665	TOPORS
	Maintenance Of Protein Location In Nucleus (GO:0051457)	2025-01-18	0.245892	0.406124	0	0	3.73283	5.23665	TOPORS
	ncRNA-mediated Post-Transcriptional Gene Silencing (GO:0035194)	2025-01-18	0.245892	0.406124	0	0	3.73283	5.23665	AJUBA
	Negative Regulation Of DNA-templated Transcription, Elongation (GO:0032785)	2025-01-18	0.245892	0.406124	0	0	3.73283	5.23665	HEXIM1
	Negative Regulation Of Amyloid Precursor Protein Catabolic Process (GO:1902992)	2025-01-18	0.245892	0.406124	0	0	3.73283	5.23665	RTN4
	Negative Regulation Of Lipid Storage (GO:0010888)	2025-01-18	0.245892	0.406124	0	0	3.73283	5.23665	NFKBIA
	Negative Regulation Of Nervous System Development (GO:0051961)	2025-01-18	0.245892	0.406124	0	0	3.73283	5.23665	REST
	Negative Regulation Of Peptide Hormone Secretion (GO:0090278)	2025-01-18	0.245892	0.406124	0	0	3.73283	5.23665	REST
	Negative Regulation Of Viral Entry Into Host Cell (GO:0046597)	2025-01-18	0.245892	0.406124	0	0	3.73283	5.23665	IFITM3
	Positive Regulation Of G Protein-Coupled Receptor Signaling Pathway (GO:0045745)	2025-01-18	0.245892	0.406124	0	0	3.73283	5.23665	KLK6
	Positive Regulation Of NLRP3 Inflammasome Complex Assembly (GO:1900227)	2025-01-18	0.245892	0.406124	0	0	3.73283	5.23665	DDX3X
	Positive Regulation Of Cation Transmembrane Transport (GO:1904064)	2025-01-18	0.245892	0.406124	0	0	3.73283	5.23665	EDN1
	Positive Regulation Of Establishment Of Protein Localization (GO:1904951)	2025-01-18	0.245892	0.406124	0	0	3.73283	5.23665	CCT6A
	Positive Regulation Of Focal Adhesion Assembly (GO:0051894)	2025-01-18	0.245892	0.406124	0	0	3.73283	5.23665	S100A10
	Positive Regulation Of Macrophage Migration (GO:1905523)	2025-01-18	0.245892	0.406124	0	0	3.73283	5.23665	THBS1
	Positive Regulation Of Monocyte Chemotaxis (GO:0090026)	2025-01-18	0.245892	0.406124	0	0	3.73283	5.23665	S100A14
	Positive Regulation Of Natural Killer Cell Activation (GO:0032816)	2025-01-18	0.245892	0.406124	0	0	3.73283	5.23665	AXL
	Positive Regulation Of Phosphoprotein Phosphatase Activity (GO:0032516)	2025-01-18	0.245892	0.406124	0	0	3.73283	5.23665	PPP1R15B
	Positive Regulation Of Stress-Activated Protein Kinase Signaling Cascade (GO:0070304)	2025-01-18	0.245892	0.406124	0	0	3.73283	5.23665	KLHDC10
	Positive Regulation Of Triglyceride Metabolic Process (GO:0090208)	2025-01-18	0.245892	0.406124	0	0	3.73283	5.23665	LDLR
	Protein Autoprocessing (GO:0016540)	2025-01-18	0.245892	0.406124	0	0	3.73283	5.23665	KLK6
	Protein Import Into Mitochondrial Matrix (GO:0030150)	2025-01-18	0.245892	0.406124	0	0	3.73283	5.23665	TOMM20
	Pulmonary Valve Morphogenesis (GO:0003184)	2025-01-18	0.245892	0.406124	0	0	3.73283	5.23665	SMAD6
	Regulation Of DNA Damage Checkpoint (GO:2000001)	2025-01-18	0.245892	0.406124	0	0	3.73283	5.23665	FEM1B
	Regulation Of T Cell Cytokine Production (GO:0002724)	2025-01-18	0.245892	0.406124	0	0	3.73283	5.23665	SMAD7
	Regulation Of Cell Cycle G2/M Phase Transition (GO:1902749)	2025-01-18	0.245892	0.406124	0	0	3.73283	5.23665	CENPF
	Regulation Of Cell-Cell Adhesion Mediated By Cadherin (GO:2000047)	2025-01-18	0.245892	0.406124	0	0	3.73283	5.23665	EPCAM
	Mitotic Cell Cycle Phase Transition (GO:0044772)	3/111	0.248874	0.410714	0	0	1.76596	2.45611	MYC;PLK2;NES
	Cell Junction Organization (GO:0034330)	1962-02-01	0.250895	0.413034	0	0	2.11748	2.92788	CLDN3;SH3BP1
	Phosphatidylinositol-Mediated Signaling (GO:0048015)	1962-02-01	0.250895	0.413034	0	0	2.11748	2.92788	EDN1;PLCB3
	Protein-Containing Complex Disassembly (GO:0032984)	1962-02-01	0.250895	0.413034	0	0	2.11748	2.92788	HSPA8;MYC
	G1/S Transition Of Mitotic Cell Cycle (GO:0000082)	1963-02-01	0.256667	0.414965	0	0	2.08266	2.83236	MYC;PLK2
	Oxidative Phosphorylation (GO:0006119)	1963-02-01	0.256667	0.414965	0	0	2.08266	2.83236	NDUFC2;ATP5MG
	Regulation Of Centriole Replication (GO:0046599)	2025-01-19	0.257629	0.414965	0	0	3.52527	4.7811	PLK2
	RNA Destabilization (GO:0050779)	2025-01-19	0.257629	0.414965	0	0	3.52527	4.7811	YTHDF2
	Regulation Of Insulin-Like Growth Factor Receptor Signaling Pathway (GO:0043567)	2025-01-19	0.257629	0.414965	0	0	3.52527	4.7811	IGFBP2
	Regulation Of Lymphocyte Differentiation (GO:0045619)	2025-01-19	0.257629	0.414965	0	0	3.52527	4.7811	ZFP36L2
	Regulation Of Nuclear Division (GO:0051783)	2025-01-19	0.257629	0.414965	0	0	3.52527	4.7811	MKI67
	Cardiac Epithelial To Mesenchymal Transition (GO:0060317)	2025-01-19	0.257629	0.414965	0	0	3.52527	4.7811	SPRY1
	Cardiac Ventricle Development (GO:0003231)	2025-01-19	0.257629	0.414965	0	0	3.52527	4.7811	HES1
	Regulation Of Smooth Muscle Cell Migration (GO:0014910)	2025-01-19	0.257629	0.414965	0	0	3.52527	4.7811	TRIB1
	Release Of Cytochrome C From Mitochondria (GO:0001836)	2025-01-19	0.257629	0.414965	0	0	3.52527	4.7811	SFN
	tRNA Metabolic Process (GO:0006399)	2025-01-19	0.257629	0.414965	0	0	3.52527	4.7811	POP7
	Ganglioside Metabolic Process (GO:0001573)	2025-01-19	0.257629	0.414965	0	0	3.52527	4.7811	NEU1
	Inositol Phosphate-Mediated Signaling (GO:0048016)	2025-01-19	0.257629	0.414965	0	0	3.52527	4.7811	EDN1
	Insulin Secretion (GO:0030073)	2025-01-19	0.257629	0.414965	0	0	3.52527	4.7811	ANXA1
	Negative Regulation Of Axon Extension Involved In Axon Guidance (GO:0048843)	2025-01-19	0.257629	0.414965	0	0	3.52527	4.7811	SEMA7A
	Negative Regulation Of Cyclin-Dependent Protein Serine/Threonine Kinase Activity (GO:0045736)	2025-01-19	0.257629	0.414965	0	0	3.52527	4.7811	HEXIM1
	Negative Regulation Of Execution Phase Of Apoptosis (GO:1900118)	2025-01-19	0.257629	0.414965	0	0	3.52527	4.7811	DFFA
	Negative Regulation Of Peptidyl-Serine Phosphorylation (GO:0033137)	2025-01-19	0.257629	0.414965	0	0	3.52527	4.7811	SMAD7
	Neuron Apoptotic Process (GO:0051402)	2025-01-19	0.257629	0.414965	0	0	3.52527	4.7811	TNFRSF21
	Oligodendrocyte Differentiation (GO:0048709)	2025-01-19	0.257629	0.414965	0	0	3.52527	4.7811	EIF2B2
	Phosphatidylcholine Biosynthetic Process (GO:0006656)	2025-01-19	0.257629	0.414965	0	0	3.52527	4.7811	SLC44A2
	Pore Complex Assembly (GO:0046931)	2025-01-19	0.257629	0.414965	0	0	3.52527	4.7811	RTN4
	Positive Regulation Of Alpha-Beta T Cell Activation (GO:0046635)	2025-01-19	0.257629	0.414965	0	0	3.52527	4.7811	HSPH1
	Positive Regulation Of Axon Extension (GO:0045773)	2025-01-19	0.257629	0.414965	0	0	3.52527	4.7811	SEMA7A
	Positive Regulation Of Hormone Secretion (GO:0046887)	2025-01-19	0.257629	0.414965	0	0	3.52527	4.7811	EDN1
	Regulation Of B Cell Differentiation (GO:0045577)	2025-01-19	0.257629	0.414965	0	0	3.52527	4.7811	ZFP36L2
	Proteasomal Protein Catabolic Process (GO:0010498)	5/220	0.258253	0.415638	0	0	1.48001	2.00367	FEM1B;ENC1;FBXO45;AXIN2;TOPORS
	Membrane Organization (GO:0061024)	4/167	0.262231	0.420143	0	0	1.5608	2.08918	HSPA8;EXOC8;SYP;S100A10
	Cellular Response To Virus (GO:0098586)	1964-02-01	0.262441	0.420143	0	0	2.04896	2.74096	IFIH1;DDX3X
	Response To Metal Ion (GO:0010038)	1964-02-01	0.262441	0.420143	0	0	2.04896	2.74096	PPP2CB;THBS1
	Endocytic Recycling (GO:0032456)	1964-02-01	0.262441	0.420143	0	0	2.04896	2.74096	ARL4C;EHD1
	Negative Regulation Of Cell Death (GO:0060548)	1964-02-01	0.262441	0.420143	0	0	2.04896	2.74096	HSPA1B;EIF4G1
	Protein N-linked Glycosylation (GO:0006487)	1964-02-01	0.262441	0.420143	0	0	2.04896	2.74096	DPM1;MGAT1
	Fatty Acid Biosynthetic Process (GO:0006633)	1965-02-01	0.268216	0.420143	0	0	2.01634	2.65343	FADS3;ACOT7
	Regulation Of Fibroblast Migration (GO:0010762)	2025-01-20	0.269184	0.420143	0	0	3.33956	4.38271	THBS1
	Regulation Of Macrophage Chemotaxis (GO:0010758)	2025-01-20	0.269184	0.420143	0	0	3.33956	4.38271	THBS1
	Ameboidal-Type Cell Migration (GO:0001667)	2025-01-20	0.269184	0.420143	0	0	3.33956	4.38271	AMOTL2
	Regulation Of Membrane Depolarization (GO:0003254)	2025-01-20	0.269184	0.420143	0	0	3.33956	4.38271	SMAD7
	Regulation Of Mitotic Spindle Assembly (GO:1901673)	2025-01-20	0.269184	0.420143	0	0	3.33956	4.38271	HSPA1B
	Regulation Of Phosphatase Activity (GO:0010921)	2025-01-20	0.269184	0.420143	0	0	3.33956	4.38271	HSP90B1
	Regulation Of Spindle Organization (GO:0090224)	2025-01-20	0.269184	0.420143	0	0	3.33956	4.38271	DYNC1H1
	Cellular Response To Estradiol Stimulus (GO:0071392)	2025-01-20	0.269184	0.420143	0	0	3.33956	4.38271	NCOA3
	Response To ATP (GO:0033198)	2025-01-20	0.269184	0.420143	0	0	3.33956	4.38271	HSP90B1
	Cilium-Dependent Cell Motility (GO:0060285)	2025-01-20	0.269184	0.420143	0	0	3.33956	4.38271	DNAAF2
	Response To Ketone (GO:1901654)	2025-01-20	0.269184	0.420143	0	0	3.33956	4.38271	THBS1
	Epithelial Cilium Movement Involved In Extracellular Fluid Movement (GO:0003351)	2025-01-20	0.269184	0.420143	0	0	3.33956	4.38271	DNAAF2
	Gamma-Aminobutyric Acid Signaling Pathway (GO:0007214)	2025-01-20	0.269184	0.420143	0	0	3.33956	4.38271	SLC12A2
	Glutamate Metabolic Process (GO:0006536)	2025-01-20	0.269184	0.420143	0	0	3.33956	4.38271	GLS
	Xenobiotic Transport (GO:0042908)	2025-01-20	0.269184	0.420143	0	0	3.33956	4.38271	SLC7A5
	Long-Term Memory (GO:0007616)	2025-01-20	0.269184	0.420143	0	0	3.33956	4.38271	LDLR
	Long-Term Synaptic Potentiation (GO:0060291)	2025-01-20	0.269184	0.420143	0	0	3.33956	4.38271	PLK2
	Mitochondrial RNA Metabolic Process (GO:0000959)	2025-01-20	0.269184	0.420143	0	0	3.33956	4.38271	TFAM
	Monocarboxylic Acid Catabolic Process (GO:0072329)	2025-01-20	0.269184	0.420143	0	0	3.33956	4.38271	ACOX1
	Myoblast Differentiation (GO:0045445)	2025-01-20	0.269184	0.420143	0	0	3.33956	4.38271	REST
	Negative Regulation Of B Cell Activation (GO:0050869)	2025-01-20	0.269184	0.420143	0	0	3.33956	4.38271	TNFRSF21
	Negative Regulation Of Cyclin-Dependent Protein Kinase Activity (GO:1904030)	2025-01-20	0.269184	0.420143	0	0	3.33956	4.38271	HEXIM1
	Negative Regulation Of miRNA Transcription (GO:1902894)	2025-01-20	0.269184	0.420143	0	0	3.33956	4.38271	REST
	Negative Regulation Of Viral Life Cycle (GO:1903901)	2025-01-20	0.269184	0.420143	0	0	3.33956	4.38271	IFITM3
	Peripheral Nervous System Development (GO:0007422)	2025-01-20	0.269184	0.420143	0	0	3.33956	4.38271	SERPINI1
	Positive Regulation Of Leukocyte Activation (GO:0002696)	2025-01-20	0.269184	0.420143	0	0	3.33956	4.38271	THBS1
	Positive Regulation Of Lipid Storage (GO:0010884)	2025-01-20	0.269184	0.420143	0	0	3.33956	4.38271	EHD1
	Positive Regulation Of Protein Processing (GO:0010954)	2025-01-20	0.269184	0.420143	0	0	3.33956	4.38271	S100A10
	Positive Regulation Of Vascular Associated Smooth Muscle Cell Proliferation (GO:1904707)	2025-01-20	0.269184	0.420143	0	0	3.33956	4.38271	JUN
	Protein Deacylation (GO:0035601)	2025-01-20	0.269184	0.420143	0	0	3.33956	4.38271	ABHD17B
	protein-DNA Complex Disassembly (GO:0032986)	2025-01-20	0.269184	0.420143	0	0	3.33956	4.38271	MYC
	Pulmonary Valve Development (GO:0003177)	2025-01-20	0.269184	0.420143	0	0	3.33956	4.38271	SMAD6
	Regulation Of Small GTPase Mediated Signal Transduction (GO:0051056)	3/118	0.27824	0.430233	0	0	1.65788	2.12087	SYDE2;SH3BP1;NGEF
	Ribonucleoprotein Complex Biogenesis (GO:0022613)	3/118	0.27824	0.430233	0	0	1.65788	2.12087	NOP58;PAK1IP1;WDR43
	Positive Regulation Of Cell Cycle Process (GO:0090068)	3/118	0.27824	0.430233	0	0	1.65788	2.12087	DYNC1LI1;DYNC1H1;EDN1
	Central Nervous System Development (GO:0007417)	6/283	0.278648	0.430233	0	0	1.37861	1.7616	EIF2B2;SERPINI1;NES;SOX4;RTN4;KLK6
	Extrinsic Apoptotic Signaling Pathway (GO:0097191)	1967-02-01	0.279762	0.430233	0	0	1.9541	2.48916	DDX3X;TNFRSF10A
	Regulation Of Lipid Storage (GO:0010883)	2025-01-21	0.280559	0.430233	0	0	3.17242	4.03205	NFKBIA
	Regulation Of Lipopolysaccharide-Mediated Signaling Pathway (GO:0031664)	2025-01-21	0.280559	0.430233	0	0	3.17242	4.03205	TRIB1
	Regulation Of Membrane Protein Ectodomain Proteolysis (GO:0051043)	2025-01-21	0.280559	0.430233	0	0	3.17242	4.03205	ADAM9
	Regulation Of Steroid Metabolic Process (GO:0019218)	2025-01-21	0.280559	0.430233	0	0	3.17242	4.03205	PANK2
	Regulation Of Transferase Activity (GO:0051338)	2025-01-21	0.280559	0.430233	0	0	3.17242	4.03205	FEM1B
	Cellular Response To Nerve Growth Factor Stimulus (GO:1990090)	2025-01-21	0.280559	0.430233	0	0	3.17242	4.03205	EHD1
	Response To Cadmium Ion (GO:0046686)	2025-01-21	0.280559	0.430233	0	0	3.17242	4.03205	JUN
	Sodium Ion Import Across Plasma Membrane (GO:0098719)	2025-01-21	0.280559	0.430233	0	0	3.17242	4.03205	SLC12A2
	Maturation Of 5.8S rRNA From Tricistronic rRNA Transcript (SSU-rRNA, 5.8S rRNA, LSU-rRNA) (GO:0000466)	2025-01-21	0.280559	0.430233	0	0	3.17242	4.03205	FTSJ3
	Modulation By Symbiont Of Entry Into Host (GO:0052372)	2025-01-21	0.280559	0.430233	0	0	3.17242	4.03205	TRIM25
	Negative Regulation Of Biomineral Tissue Development (GO:0070168)	2025-01-21	0.280559	0.430233	0	0	3.17242	4.03205	BCOR
	Negative Regulation Of miRNA Metabolic Process (GO:2000629)	2025-01-21	0.280559	0.430233	0	0	3.17242	4.03205	REST
	Negative Regulation Of Tumor Necrosis Factor-Mediated Signaling Pathway (GO:0010804)	2025-01-21	0.280559	0.430233	0	0	3.17242	4.03205	PPP2CB
	poly(A)+ mRNA Export From Nucleus (GO:0016973)	2025-01-21	0.280559	0.430233	0	0	3.17242	4.03205	NXF1
	Positive Regulation Of Blood Coagulation (GO:0030194)	2025-01-21	0.280559	0.430233	0	0	3.17242	4.03205	THBS1
	Positive Regulation Of Granulocyte Chemotaxis (GO:0071624)	2025-01-21	0.280559	0.430233	0	0	3.17242	4.03205	S100A14
	Positive Regulation Of Heart Contraction (GO:0045823)	2025-01-21	0.280559	0.430233	0	0	3.17242	4.03205	EDN1
	Protein Mannosylation (GO:0035268)	2025-01-21	0.280559	0.430233	0	0	3.17242	4.03205	DPM1
	Transmembrane Receptor Protein Tyrosine Kinase Signaling Pathway (GO:0007169)	6/284	0.281309	0.431054	0	0	1.37358	1.74212	EFNB1;GDF15;AXL;NGEF;EPHB3;EPHA2
	Regulation Of Protein-Containing Complex Assembly (GO:0043254)	3/119	0.282465	0.43217	0	0	1.6435	2.07771	HSPA8;DDX3X;AJUBA
	Cellular Response To Tumor Necrosis Factor (GO:0071356)	3/119	0.282465	0.43217	0	0	1.6435	2.07771	NFKBIA;ZFP36L2;TNFRSF21
	Intermediate Filament Organization (GO:0045109)	1968-02-01	0.28553	0.436528	0	0	1.92439	2.41204	DSP;KRT23
	Regulation Of Histone Acetylation (GO:0035065)	2025-01-22	0.291758	0.440039	0	0	3.0212	3.7216	DDX21
	Acylglycerol Biosynthetic Process (GO:0046463)	2025-01-22	0.291758	0.440039	0	0	3.0212	3.7216	GPAT3
	Regulation Of Mitochondrial Translation (GO:0070129)	2025-01-22	0.291758	0.440039	0	0	3.0212	3.7216	NGRN
	Cellular Response To Cadmium Ion (GO:0071276)	2025-01-22	0.291758	0.440039	0	0	3.0212	3.7216	JUN
	Cellular Response To Low-Density Lipoprotein Particle Stimulus (GO:0071404)	2025-01-22	0.291758	0.440039	0	0	3.0212	3.7216	LDLR
	Response To Gamma Radiation (GO:0010332)	2025-01-22	0.291758	0.440039	0	0	3.0212	3.7216	MYC
	Ribosomal Large Subunit Assembly (GO:0000027)	2025-01-22	0.291758	0.440039	0	0	3.0212	3.7216	NOP2
	Membrane Protein Ectodomain Proteolysis (GO:0006509)	2025-01-22	0.291758	0.440039	0	0	3.0212	3.7216	ADAM9
	Negative Regulation Of Axonogenesis (GO:0050771)	2025-01-22	0.291758	0.440039	0	0	3.0212	3.7216	RTN4
	Negative Regulation Of Cell Development (GO:0010721)	2025-01-22	0.291758	0.440039	0	0	3.0212	3.7216	REST
	Negative Regulation Of Extrinsic Apoptotic Signaling Pathway In Absence Of Ligand (GO:2001240)	2025-01-22	0.291758	0.440039	0	0	3.0212	3.7216	HSPA1B
	Negative Regulation Of Signal Transduction In Absence Of Ligand (GO:1901099)	2025-01-22	0.291758	0.440039	0	0	3.0212	3.7216	HSPA1B
	peptidyl-L-cysteine S-palmitoylation (GO:0018230)	2025-01-22	0.291758	0.440039	0	0	3.0212	3.7216	ZDHHC3
	peptidyl-S-diacylglycerol-L-cysteine Biosynthetic Process From Peptidyl-Cysteine (GO:0018231)	2025-01-22	0.291758	0.440039	0	0	3.0212	3.7216	ZDHHC3
	Placenta Development (GO:0001890)	2025-01-22	0.291758	0.440039	0	0	3.0212	3.7216	PHLDA2
	Positive Regulation Of Cholesterol Efflux (GO:0010875)	2025-01-22	0.291758	0.440039	0	0	3.0212	3.7216	NFKBIA
	Positive Regulation Of Phosphatase Activity (GO:0010922)	2025-01-22	0.291758	0.440039	0	0	3.0212	3.7216	PPP1R15B
	Positive Regulation Of Viral Life Cycle (GO:1903902)	2025-01-22	0.291758	0.440039	0	0	3.0212	3.7216	LGALS1
	Protein Localization To Nucleus (GO:0034504)	3/122	0.295172	0.444855	0	0	1.60182	1.95454	NUAK2;SIX4;TOPORS
	Mitochondrial ATP Synthesis Coupled Electron Transport (GO:0042775)	1970-02-01	0.297052	0.447355	0	0	1.8676	2.26698	NDUFC2;COA6
	Regulation Of Cell Motility (GO:2000145)	3/123	0.299416	0.448639	0	0	1.58839	1.91548	PARD6B;AMOTL2;SPINT2
	Positive Regulation Of GTPase Activity (GO:0043547)	5/234	0.299994	0.448639	0	0	1.38853	1.67178	SYDE2;SH3BP1;NGEF;EPHA2;S100A10
	Negative Regulation Of Cytokine Production (GO:0001818)	4/178	0.300269	0.448639	0	0	1.46131	1.75806	ANXA1;AXL;THBS1;TNFRSF21
	Regulation Of Cellular Response To Transforming Growth Factor Beta Stimulus (GO:1903844)	2025-01-23	0.302783	0.448639	0	0	2.88372	3.44529	SMAD7
	Regulation Of Extracellular Matrix Organization (GO:1903053)	2025-01-23	0.302783	0.448639	0	0	2.88372	3.44529	AXIN2
	Cellular Lipid Catabolic Process (GO:0044242)	2025-01-23	0.302783	0.448639	0	0	2.88372	3.44529	ACOX1
	Rescue Of Stalled Ribosome (GO:0072344)	2025-01-23	0.302783	0.448639	0	0	2.88372	3.44529	KLHDC10
	Glial Cell Development (GO:0021782)	2025-01-23	0.302783	0.448639	0	0	2.88372	3.44529	EIF2B2
	Hepaticobiliary System Development (GO:0061008)	2025-01-23	0.302783	0.448639	0	0	2.88372	3.44529	CITED2
	Negative Regulation Of Extrinsic Apoptotic Signaling Pathway Via Death Domain Receptors (GO:1902042)	2025-01-23	0.302783	0.448639	0	0	2.88372	3.44529	DDX3X
	Negative Regulation Of Oxidative Stress-Induced Cell Death (GO:1903202)	2025-01-23	0.302783	0.448639	0	0	2.88372	3.44529	HSPB1
	Positive Regulation Of Cell-Substrate Junction Organization (GO:0150117)	2025-01-23	0.302783	0.448639	0	0	2.88372	3.44529	S100A10
	Positive Regulation Of Epithelial Cell Apoptotic Process (GO:1904037)	2025-01-23	0.302783	0.448639	0	0	2.88372	3.44529	THBS1
	Positive Regulation Of Lamellipodium Assembly (GO:0010592)	2025-01-23	0.302783	0.448639	0	0	2.88372	3.44529	AKIRIN1
	Positive Regulation Of Morphogenesis Of An Epithelium (GO:1905332)	2025-01-23	0.302783	0.448639	0	0	2.88372	3.44529	SIX4
	Positive Regulation Of Oxidoreductase Activity (GO:0051353)	2025-01-23	0.302783	0.448639	0	0	2.88372	3.44529	EDN1
	Protein Localization To Cell Junction (GO:1902414)	2025-01-23	0.302783	0.448639	0	0	2.88372	3.44529	DSP
	Regulation Of Axon Extension Involved In Axon Guidance (GO:0048841)	2025-01-23	0.302783	0.448639	0	0	2.88372	3.44529	SEMA7A
	Regulation Of Hydrolase Activity (GO:0051336)	1971-02-01	0.302803	0.448639	0	0	1.84044	2.19872	NGEF;EPHB3
	Cell-Cell Junction Assembly (GO:0007043)	1971-02-01	0.302803	0.448639	0	0	1.84044	2.19872	PARD6B;SMAD7
	Negative Regulation Of Supramolecular Fiber Organization (GO:1902904)	1971-02-01	0.302803	0.448639	0	0	1.84044	2.19872	HSPA8;LDLR
	Positive Regulation Of Cell-Substrate Adhesion (GO:0010811)	1971-02-01	0.302803	0.448639	0	0	1.84044	2.19872	ENC1;S100A10
	Neuron Projection Guidance (GO:0097485)	3/124	0.303664	0.449583	0	0	1.57519	1.87736	EFNB1;SEMA7A;EPHB3
	RNA Splicing, Via Transesterification Reactions With Bulged Adenosine As Nucleophile (GO:0000377)	4/180	0.307261	0.454575	0	0	1.44455	1.70465	HSPA8;TRA2B;RALY;PABPC1
	Response To Ionizing Radiation (GO:0010212)	1972-02-01	0.308546	0.455806	0	0	1.81405	2.13312	ANXA1;MYC
	Negative Regulation Of Cell Adhesion (GO:0007162)	1972-02-01	0.308546	0.455806	0	0	1.81405	2.13312	FZD4;SPINT2
	Regulation Of Cytokine Production Involved In Immune Response (GO:0002718)	2025-01-24	0.313638	0.458621	0	0	2.7582	3.19819	SLC7A5
	Regulation Of Execution Phase Of Apoptosis (GO:1900117)	2025-01-24	0.313638	0.458621	0	0	2.7582	3.19819	DFFA
	Regulation Of Supramolecular Fiber Organization (GO:1902903)	2025-01-24	0.313638	0.458621	0	0	2.7582	3.19819	HSPA8
	Regulation Of Viral Life Cycle (GO:1903900)	2025-01-24	0.313638	0.458621	0	0	2.7582	3.19819	TRIM25
	Dicarboxylic Acid Transport (GO:0006835)	2025-01-24	0.313638	0.458621	0	0	2.7582	3.19819	SLC25A32
	Endosome Transport Via Multivesicular Body Sorting Pathway (GO:0032509)	2025-01-24	0.313638	0.458621	0	0	2.7582	3.19819	LAPTM4B
	Gliogenesis (GO:0042063)	2025-01-24	0.313638	0.458621	0	0	2.7582	3.19819	ANXA1
	Lipid Translocation (GO:0034204)	2025-01-24	0.313638	0.458621	0	0	2.7582	3.19819	TMEM30B
	Multivesicular Body Sorting Pathway (GO:0071985)	2025-01-24	0.313638	0.458621	0	0	2.7582	3.19819	LAPTM4B
	Negative Regulation Of Cell Junction Assembly (GO:1901889)	2025-01-24	0.313638	0.458621	0	0	2.7582	3.19819	THBS1
	Outflow Tract Septum Morphogenesis (GO:0003148)	2025-01-24	0.313638	0.458621	0	0	2.7582	3.19819	SMAD6
	Positive Regulation Of Interleukin-17 Production (GO:0032740)	2025-01-24	0.313638	0.458621	0	0	2.7582	3.19819	SLC7A5
	Protein Exit From Endoplasmic Reticulum (GO:0032527)	2025-01-24	0.313638	0.458621	0	0	2.7582	3.19819	HSP90B1
	Protein Kinase B Signaling (GO:0043491)	2025-01-24	0.313638	0.458621	0	0	2.7582	3.19819	EPHA2
	Ubiquitin-Dependent ERAD Pathway (GO:0030433)	1973-02-01	0.314279	0.458893	0	0	1.78841	2.07004	TRIM25;HSP90B1
	Granulocyte Chemotaxis (GO:0071621)	1973-02-01	0.314279	0.458893	0	0	1.78841	2.07004	EDN1;ANXA1
	Regulation Of Tumor Necrosis Factor Production (GO:0032680)	3/127	0.31642	0.461685	0	0	1.53684	1.76842	IFIH1;HSPB1;THBS1
	Regulation Of Cell Cycle (GO:0051726)	6/298	0.31909	0.465243	0	0	1.30678	1.49271	ZBTB17;JUN;CITED2;MYC;JUNB;THAP1
	Negative Regulation Of Neuron Apoptotic Process (GO:0043524)	1974-02-01	0.320002	0.465464	0	0	1.76348	2.00936	FOXQ1;SIX4
	ATP Biosynthetic Process (GO:0006754)	2025-01-25	0.324323	0.465464	0	0	2.64315	2.97622	ATP5MG
	Regulation Of Hippo Signaling (GO:0035330)	2025-01-25	0.324323	0.465464	0	0	2.64315	2.97622	NUAK2
	Regulation Of Monocyte Chemotaxis (GO:0090025)	2025-01-25	0.324323	0.465464	0	0	2.64315	2.97622	S100A14
	Regulation Of Myelination (GO:0031641)	2025-01-25	0.324323	0.465464	0	0	2.64315	2.97622	TNFRSF21
	Regulation Of Synapse Organization (GO:0050807)	2025-01-25	0.324323	0.465464	0	0	2.64315	2.97622	RAP2A
	Response To dsRNA (GO:0043331)	2025-01-25	0.324323	0.465464	0	0	2.64315	2.97622	SLC3A2
	Ribonucleoside Bisphosphate Metabolic Process (GO:0033875)	2025-01-25	0.324323	0.465464	0	0	2.64315	2.97622	ACOT7
	Sterol Transport (GO:0015918)	2025-01-25	0.324323	0.465464	0	0	2.64315	2.97622	LDLR
	Ventricular Cardiac Muscle Tissue Development (GO:0003229)	2025-01-25	0.324323	0.465464	0	0	2.64315	2.97622	SMAD7
	Mismatch Repair (GO:0006298)	2025-01-25	0.324323	0.465464	0	0	2.64315	2.97622	MSH6
	Myotube Differentiation (GO:0014902)	2025-01-25	0.324323	0.465464	0	0	2.64315	2.97622	SIX4
	Negative Regulation Of TORC1 Signaling (GO:1904262)	2025-01-25	0.324323	0.465464	0	0	2.64315	2.97622	SESN2
	Negative Regulation Of Protein Transport (GO:0051224)	2025-01-25	0.324323	0.465464	0	0	2.64315	2.97622	DPH3
	Negative Regulation Of Response To Wounding (GO:1903035)	2025-01-25	0.324323	0.465464	0	0	2.64315	2.97622	CLDN3
	Organophosphate Ester Transport (GO:0015748)	2025-01-25	0.324323	0.465464	0	0	2.64315	2.97622	LDLR
	Osteoclast Differentiation (GO:0030316)	2025-01-25	0.324323	0.465464	0	0	2.64315	2.97622	EPHA2
	Positive Regulation Of Release Of Cytochrome C From Mitochondria (GO:0090200)	2025-01-25	0.324323	0.465464	0	0	2.64315	2.97622	PLAUR
	Positive Regulation Of Striated Muscle Cell Differentiation (GO:0051155)	2025-01-25	0.324323	0.465464	0	0	2.64315	2.97622	EDN1
	Purine Nucleoside Bisphosphate Metabolic Process (GO:0034032)	2025-01-25	0.324323	0.465464	0	0	2.64315	2.97622	ACOT7
	Regulation Of B Cell Activation (GO:0050864)	2025-01-25	0.324323	0.465464	0	0	2.64315	2.97622	ZFP36L2
	Regulation Of Biomineral Tissue Development (GO:0070167)	2025-01-25	0.324323	0.465464	0	0	2.64315	2.97622	CEBPB
	Protein Targeting (GO:0006605)	3/129	0.324931	0.4658	0	0	1.51229	1.70003	TOMM20;ZDHHC3;TOMM5
	Negative Regulation Of Phosphorylation (GO:0042326)	1975-02-01	0.325713	0.4658	0	0	1.73924	1.95097	PPP1R15B;WWTR1
	Nucleosome Organization (GO:0034728)	1975-02-01	0.325713	0.4658	0	0	1.73924	1.95097	BRD2;NASP
	Positive Regulation Of Neurogenesis (GO:0050769)	1975-02-01	0.325713	0.4658	0	0	1.73924	1.95097	SPEN;RASSF10
	Regulation Of BMP Signaling Pathway (GO:0030510)	1975-02-01	0.325713	0.4658	0	0	1.73924	1.95097	SMAD6;SMAD7
	Regulation Of Cell Cycle Process (GO:0010564)	3/130	0.329187	0.470433	0	0	1.50031	1.66704	YTHDF2;MYC;MKI67
	Wnt Signaling Pathway (GO:0016055)	1976-02-01	0.331412	0.472816	0	0	1.71565	1.89475	DDX3X;FZD4
	Positive Regulation Of Protein Secretion (GO:0050714)	1976-02-01	0.331412	0.472816	0	0	1.71565	1.89475	ADAM9;SOX4
	Regulation Of Keratinocyte Differentiation (GO:0045616)	2025-01-26	0.334843	0.472816	0	0	2.53729	2.77603	NCOA3
	Acute Inflammatory Response (GO:0002526)	2025-01-26	0.334843	0.472816	0	0	2.53729	2.77603	CEBPB
	Camera-Type Eye Development (GO:0043010)	2025-01-26	0.334843	0.472816	0	0	2.53729	2.77603	NES
	Respiratory Chain Complex IV Assembly (GO:0008535)	2025-01-26	0.334843	0.472816	0	0	2.53729	2.77603	COA6
	Dendritic Spine Organization (GO:0097061)	2025-01-26	0.334843	0.472816	0	0	2.53729	2.77603	EPHB3
	Spindle Assembly Checkpoint Signaling (GO:0071173)	2025-01-26	0.334843	0.472816	0	0	2.53729	2.77603	CENPF
	Establishment Or Maintenance Of Apical/Basal Cell Polarity (GO:0035088)	2025-01-26	0.334843	0.472816	0	0	2.53729	2.77603	PARD6B
	Histone H3-K4 Methylation (GO:0051568)	2025-01-26	0.334843	0.472816	0	0	2.53729	2.77603	RBBP5
	Mitotic G1 DNA Damage Checkpoint Signaling (GO:0031571)	2025-01-26	0.334843	0.472816	0	0	2.53729	2.77603	PLK2
	Mitotic Spindle Assembly Checkpoint Signaling (GO:0007094)	2025-01-26	0.334843	0.472816	0	0	2.53729	2.77603	CENPF
	Mitotic Spindle Checkpoint Signaling (GO:0071174)	2025-01-26	0.334843	0.472816	0	0	2.53729	2.77603	CENPF
	Plasma Membrane Invagination (GO:0099024)	2025-01-26	0.334843	0.472816	0	0	2.53729	2.77603	SH3BP1
	Positive Regulation Of Nuclear Division (GO:0051785)	2025-01-26	0.334843	0.472816	0	0	2.53729	2.77603	EDN1
	Protein Targeting To Lysosome (GO:0006622)	2025-01-26	0.334843	0.472816	0	0	2.53729	2.77603	HSPA8
	Regulation Of Cardiac Muscle Cell Contraction (GO:0086004)	2025-01-26	0.334843	0.472816	0	0	2.53729	2.77603	DSP
	Positive Regulation Of DNA-binding Transcription Factor Activity (GO:0051091)	5/246	0.33657	0.473675	0	0	1.31858	1.43587	MTPN;EDN1;FZD4;TRIM25;HSPA1B
	Cell Morphogenesis Involved In Neuron Differentiation (GO:0048667)	1977-02-01	0.337097	0.473675	0	0	1.69269	1.8406	PARD6B;S100A6
	Regulation Of Transcription Elongation By RNA Polymerase II (GO:0034243)	1977-02-01	0.337097	0.473675	0	0	1.69269	1.8406	HEXIM1;WDR43
	Chloride Transport (GO:0006821)	1977-02-01	0.337097	0.473675	0	0	1.69269	1.8406	SLC12A2;CLIC4
	Monoatomic Cation Homeostasis (GO:0055080)	1977-02-01	0.337097	0.473675	0	0	1.69269	1.8406	SLC12A2;S100A14
	Positive Regulation Of Response To Stimulus (GO:0048584)	1977-02-01	0.337097	0.473675	0	0	1.69269	1.8406	IFIH1;IER5
	Positive Regulation Of Synaptic Transmission (GO:0050806)	1977-02-01	0.337097	0.473675	0	0	1.69269	1.8406	PLK2;ZDHHC3
	Negative Regulation Of Protein Modification Process (GO:0031400)	1978-02-01	0.342767	0.479709	0	0	1.67033	1.78843	PPP1R15B;WWTR1
	Regulation Of Chromatin Organization (GO:1902275)	2025-01-27	0.3452	0.479709	0	0	2.43958	2.59481	MKI67
	GPI Anchor Metabolic Process (GO:0006505)	2025-01-27	0.3452	0.479709	0	0	2.43958	2.59481	DPM1
	Regulation Of Extrinsic Apoptotic Signaling Pathway In Absence Of Ligand (GO:2001239)	2025-01-27	0.3452	0.479709	0	0	2.43958	2.59481	HSPA1B
	Cellular Response To Acid Chemical (GO:0071229)	2025-01-27	0.3452	0.479709	0	0	2.43958	2.59481	SESN2
	Cellular Response To Epidermal Growth Factor Stimulus (GO:0071364)	2025-01-27	0.3452	0.479709	0	0	2.43958	2.59481	ZFP36L2
	Myeloid Cell Development (GO:0061515)	2025-01-27	0.3452	0.479709	0	0	2.43958	2.59481	CEBPB
	Negative Regulation Of NIK/NF-kappaB Signaling (GO:1901223)	2025-01-27	0.3452	0.479709	0	0	2.43958	2.59481	DDX3X
	Negative Regulation Of Notch Signaling Pathway (GO:0045746)	2025-01-27	0.3452	0.479709	0	0	2.43958	2.59481	YTHDF2
	Peptidyl-Lysine Methylation (GO:0018022)	2025-01-27	0.3452	0.479709	0	0	2.43958	2.59481	CSKMT
	Positive Regulation Of TORC1 Signaling (GO:1904263)	2025-01-27	0.3452	0.479709	0	0	2.43958	2.59481	SESN2
	Positive Regulation Of Mitotic Cell Cycle (GO:0045931)	2025-01-27	0.3452	0.479709	0	0	2.43958	2.59481	HES1
	Positive Regulation Of Nitric Oxide Biosynthetic Process (GO:0045429)	2025-01-27	0.3452	0.479709	0	0	2.43958	2.59481	EDN1
	Positive Regulation Of Ubiquitin-Protein Transferase Activity (GO:0051443)	2025-01-27	0.3452	0.479709	0	0	2.43958	2.59481	TOPORS
	Regulation Of SMAD Protein Signal Transduction (GO:0060390)	2025-01-27	0.3452	0.479709	0	0	2.43958	2.59481	WWTR1
	Regulation Of Actin Polymerization Or Depolymerization (GO:0008064)	2025-01-27	0.3452	0.479709	0	0	2.43958	2.59481	SH3BP1
	Antigen Receptor-Mediated Signaling Pathway (GO:0050851)	3/134	0.346199	0.480766	0	0	1.4542	1.54253	EIF2B2;ICOSLG;TNFRSF21
	Positive Regulation Of Catabolic Process (GO:0009896)	1979-02-01	0.348422	0.48352	0	0	1.64855	1.73814	TIPARP;PLK2
	Transcription By RNA Polymerase II (GO:0006366)	4/192	0.349477	0.484649	0	0	1.35151	1.42087	POLR2A;NOCT;DDX21;S100A10
	Positive Regulation Of MAPK Cascade (GO:0043410)	6/310	0.352052	0.486827	0	0	1.25442	1.30959	EDN1;SEMA7A;GDF15;ADAM9;THBS1;KLHDC10
	Regulation Of Organelle Assembly (GO:1902115)	1980-02-01	0.354061	0.486827	0	0	1.62733	1.68964	EFNB1;PLK2
	Regulation Of Chemotaxis (GO:0050920)	2025-01-28	0.355396	0.486827	0	0	2.3491	2.4302	THBS1
	Regulation Of Chromosome Segregation (GO:0051983)	2025-01-28	0.355396	0.486827	0	0	2.3491	2.4302	MKI67
	RNA Phosphodiester Bond Hydrolysis (GO:0090501)	2025-01-28	0.355396	0.486827	0	0	2.3491	2.4302	POP7
	Regulation Of Sodium Ion Transmembrane Transport (GO:1902305)	2025-01-28	0.355396	0.486827	0	0	2.3491	2.4302	YWHAH
	Cellular Response To Osmotic Stress (GO:0071470)	2025-01-28	0.355396	0.486827	0	0	2.3491	2.4302	DDX3X
	Determination Of Bilateral Symmetry (GO:0009855)	2025-01-28	0.355396	0.486827	0	0	2.3491	2.4302	CITED2
	Establishment Of Endothelial Barrier (GO:0061028)	2025-01-28	0.355396	0.486827	0	0	2.3491	2.4302	CLDN3
	Sterol Biosynthetic Process (GO:0016126)	2025-01-28	0.355396	0.486827	0	0	2.3491	2.4302	SQLE
	Vascular Endothelial Growth Factor Receptor Signaling Pathway (GO:0048010)	2025-01-28	0.355396	0.486827	0	0	2.3491	2.4302	HSPB1
	Hematopoietic Progenitor Cell Differentiation (GO:0002244)	2025-01-28	0.355396	0.486827	0	0	2.3491	2.4302	MEOX1
	Negative Regulation Of Mitotic Metaphase/Anaphase Transition (GO:0045841)	2025-01-28	0.355396	0.486827	0	0	2.3491	2.4302	CENPF
	Negative Regulation Of Signaling (GO:0023057)	2025-01-28	0.355396	0.486827	0	0	2.3491	2.4302	LDLR
	Positive Regulation Of Nitric Oxide Metabolic Process (GO:1904407)	2025-01-28	0.355396	0.486827	0	0	2.3491	2.4302	EDN1
	Regulation Of DNA Damage Response, Signal Transduction By P53 Class Mediator (GO:0043516)	2025-01-28	0.355396	0.486827	0	0	2.3491	2.4302	SOX4
	Regulation Of Calcium Ion-Dependent Exocytosis (GO:0017158)	2025-01-28	0.355396	0.486827	0	0	2.3491	2.4302	REST
	Regulation Of Cardiac Muscle Cell Action Potential (GO:0098901)	2025-01-28	0.355396	0.486827	0	0	2.3491	2.4302	DSP
	Regulation Of Interleukin-8 Production (GO:0032677)	1981-02-01	0.359682	0.491696	0	0	1.60665	1.64286	ANXA1;HSPA1B
	Histone Modification (GO:0016570)	1981-02-01	0.359682	0.491696	0	0	1.60665	1.64286	CHD4;GATAD2B
	Negative Regulation Of NF-kappaB Transcription Factor Activity (GO:0032088)	1981-02-01	0.359682	0.491696	0	0	1.60665	1.64286	NFKBIA;PPP2CB
	Protein Transport (GO:0015031)	6/313	0.360343	0.492266	0	0	1.24197	1.26768	EHD1;ARL4C;CENPF;SCAMP3;HSP90B1;YWHAH
	Sodium Ion Transmembrane Transport (GO:0035725)	1982-02-01	0.365286	0.494525	0	0	1.58649	1.59771	SLC12A2;ATP1A1
	Regulation Of Developmental Growth (GO:0048638)	2025-01-29	0.365433	0.494525	0	0	2.26509	2.2802	SIX4
	JNK Cascade (GO:0007254)	2025-01-29	0.365433	0.494525	0	0	2.26509	2.2802	TRIB1
	Cardiac Muscle Cell Action Potential (GO:0086001)	2025-01-29	0.365433	0.494525	0	0	2.26509	2.2802	ATP1A1
	Regulation Of Striated Muscle Contraction (GO:0006942)	2025-01-29	0.365433	0.494525	0	0	2.26509	2.2802	SMAD7
	Response To Interferon-Beta (GO:0035456)	2025-01-29	0.365433	0.494525	0	0	2.26509	2.2802	IFITM3
	Sarcomere Organization (GO:0045214)	2025-01-29	0.365433	0.494525	0	0	2.26509	2.2802	SIX4
	Glycolytic Process (GO:0006096)	2025-01-29	0.365433	0.494525	0	0	2.26509	2.2802	PKM
	Heterotypic Cell-Cell Adhesion (GO:0034113)	2025-01-29	0.365433	0.494525	0	0	2.26509	2.2802	DSP
	Lipid Droplet Organization (GO:0034389)	2025-01-29	0.365433	0.494525	0	0	2.26509	2.2802	SQLE
	Modified Amino Acid Transport (GO:0072337)	2025-01-29	0.365433	0.494525	0	0	2.26509	2.2802	SLC25A32
	Peptidyl-Tyrosine Dephosphorylation (GO:0035335)	2025-01-29	0.365433	0.494525	0	0	2.26509	2.2802	DUSP6
	Phosphatidic Acid Biosynthetic Process (GO:0006654)	2025-01-29	0.365433	0.494525	0	0	2.26509	2.2802	GPAT3
	Positive Regulation Of Microtubule Polymerization (GO:0031116)	2025-01-29	0.365433	0.494525	0	0	2.26509	2.2802	HSPA1B
	Regulation Of NIK/NF-kappaB Signaling (GO:1901222)	1983-02-01	0.37087	0.501499	0	0	1.56682	1.55414	NFKBIA;DDX3X
	Regulation Of Dendritic Spine Morphogenesis (GO:0061001)	2025-01-30	0.375315	0.501499	0	0	2.18687	2.14311	NGEF
	GPI Anchor Biosynthetic Process (GO:0006506)	2025-01-30	0.375315	0.501499	0	0	2.18687	2.14311	DPM1
	Regulation Of Macrophage Derived Foam Cell Differentiation (GO:0010743)	2025-01-30	0.375315	0.501499	0	0	2.18687	2.14311	NFKBIA
	Cardiac Muscle Cell Action Potential Involved In Contraction (GO:0086002)	2025-01-30	0.375315	0.501499	0	0	2.18687	2.14311	ATP1A1
	Regulation Of Vasculature Development (GO:1901342)	2025-01-30	0.375315	0.501499	0	0	2.18687	2.14311	EPHA2
	Response To Amino Acid (GO:0043200)	2025-01-30	0.375315	0.501499	0	0	2.18687	2.14311	SESN2
	Response To Epidermal Growth Factor (GO:0070849)	2025-01-30	0.375315	0.501499	0	0	2.18687	2.14311	ZFP36L2
	Intrinsic Apoptotic Signaling Pathway In Response To Endoplasmic Reticulum Stress (GO:0070059)	2025-01-30	0.375315	0.501499	0	0	2.18687	2.14311	CEBPB
	Maturation Of SSU-rRNA From Tricistronic rRNA Transcript (SSU-rRNA, 5.8S rRNA, LSU-rRNA) (GO:0000462)	2025-01-30	0.375315	0.501499	0	0	2.18687	2.14311	WDR43
	Negative Regulation Of Blood Coagulation (GO:0030195)	2025-01-30	0.375315	0.501499	0	0	2.18687	2.14311	EDN1
	Negative Regulation Of Myeloid Leukocyte Differentiation (GO:0002762)	2025-01-30	0.375315	0.501499	0	0	2.18687	2.14311	MYC
	Positive Regulation Of JUN Kinase Activity (GO:0043507)	2025-01-30	0.375315	0.501499	0	0	2.18687	2.14311	EDN1
	Positive Regulation Of Cell Communication (GO:0010647)	2025-01-30	0.375315	0.501499	0	0	2.18687	2.14311	EDN1
	Positive Regulation Of Interleukin-10 Production (GO:0032733)	2025-01-30	0.375315	0.501499	0	0	2.18687	2.14311	ISG15
	Positive Regulation Of Locomotion (GO:0040017)	2025-01-30	0.375315	0.501499	0	0	2.18687	2.14311	THBS1
	Positive Regulation Of Phosphate Metabolic Process (GO:0045937)	2025-01-30	0.375315	0.501499	0	0	2.18687	2.14311	THBS1
	Prostaglandin Metabolic Process (GO:0006693)	2025-01-30	0.375315	0.501499	0	0	2.18687	2.14311	EDN1
	Protein Palmitoylation (GO:0018345)	2025-01-30	0.375315	0.501499	0	0	2.18687	2.14311	ZDHHC3
	Regulation Of Interleukin-1 Beta Production (GO:0032651)	1984-02-01	0.376435	0.501997	0	0	1.54764	1.51205	EGR1;HSPB1
	Ribosomal Small Subunit Biogenesis (GO:0042274)	1984-02-01	0.376435	0.501997	0	0	1.54764	1.51205	NOP58;WDR43
	Positive Regulation Of Protein Ubiquitination (GO:0031398)	1984-02-01	0.376435	0.501997	0	0	1.54764	1.51205	TOPORS;SMAD7
	Cellular Component Assembly (GO:0022607)	5/260	0.379657	0.505958	0	0	1.24529	1.20605	PARD6B;YTHDF2;SH3BP1;HES1;RTN4
	Organic Substance Transport (GO:0071702)	4/201	0.381211	0.507694	0	0	1.28917	1.24328	CENPF;SLC3A2;SCAMP3;HSP90B1
	Positive Regulation Of Canonical Wnt Signaling Pathway (GO:0090263)	1985-02-01	0.38198	0.508382	0	0	1.52891	1.4714	DDX3X;SOX4
	Regulation Of Centrosome Duplication (GO:0010824)	2025-01-31	0.385044	0.508429	0	0	2.11387	2.01748	PLK2
	acyl-CoA Metabolic Process (GO:0006637)	2025-01-31	0.385044	0.508429	0	0	2.11387	2.01748	ACOT7
	Regulation Of Macrophage Activation (GO:0043030)	2025-01-31	0.385044	0.508429	0	0	2.11387	2.01748	THBS1
	Cardiac Muscle Tissue Morphogenesis (GO:0055008)	2025-01-31	0.385044	0.508429	0	0	2.11387	2.01748	SMAD7
	Regulation Of Transmembrane Receptor Protein Serine/Threonine Kinase Signaling Pathway (GO:0090092)	2025-01-31	0.385044	0.508429	0	0	2.11387	2.01748	SMAD7
	Response To Estradiol (GO:0032355)	2025-01-31	0.385044	0.508429	0	0	2.11387	2.01748	NCOA3
	Negative Chemotaxis (GO:0050919)	2025-01-31	0.385044	0.508429	0	0	2.11387	2.01748	SEMA7A
	Organic Cation Transport (GO:0015695)	2025-01-31	0.385044	0.508429	0	0	2.11387	2.01748	SLC44A2
	Phospholipid Translocation (GO:0045332)	2025-01-31	0.385044	0.508429	0	0	2.11387	2.01748	TMEM30B
	Positive Regulation Of Cholesterol Transport (GO:0032376)	2025-01-31	0.385044	0.508429	0	0	2.11387	2.01748	NFKBIA
	Positive Regulation Of Lamellipodium Organization (GO:1902745)	2025-01-31	0.385044	0.508429	0	0	2.11387	2.01748	AKIRIN1
	Positive Regulation Of Mononuclear Cell Migration (GO:0071677)	2025-01-31	0.385044	0.508429	0	0	2.11387	2.01748	S100A14
	Negative Regulation Of Angiogenesis (GO:0016525)	1986-02-01	0.387504	0.511343	0	0	1.51063	1.43213	SLC12A2;THBS1
	Regulation Of MAPK Cascade (GO:0043408)	4/204	0.391762	0.51367	0	0	1.26964	1.18978	DUSP2;GDF15;DUSP6;EPHA2
	Regulation Of Insulin Secretion (GO:0050796)	1987-02-01	0.393006	0.51367	0	0	1.49279	1.39416	REST;SOX4
	Regulation Of Type II Interferon Production (GO:0032649)	1987-02-01	0.393006	0.51367	0	0	1.49279	1.39416	SLC7A5;ISG15
	Regulation Of Cholesterol Efflux (GO:0010874)	1932-01-01	0.394621	0.51367	0	0	2.04558	1.90204	NFKBIA
	Amide Transport (GO:0042886)	1932-01-01	0.394621	0.51367	0	0	2.04558	1.90204	SLC25A32
	Regulation Of Metaphase/Anaphase Transition Of Cell Cycle (GO:1902099)	1932-01-01	0.394621	0.51367	0	0	2.04558	1.90204	CENPE
	Chromosome Condensation (GO:0030261)	1932-01-01	0.394621	0.51367	0	0	2.04558	1.90204	TOP2A
	Female Gamete Generation (GO:0007292)	1932-01-01	0.394621	0.51367	0	0	2.04558	1.90204	TOB2
	Gluconeogenesis (GO:0006094)	1932-01-01	0.394621	0.51367	0	0	2.04558	1.90204	KHSRP
	Very Long-Chain Fatty Acid Metabolic Process (GO:0000038)	1932-01-01	0.394621	0.51367	0	0	2.04558	1.90204	ACOX1
	Vesicle Budding From Membrane (GO:0006900)	1932-01-01	0.394621	0.51367	0	0	2.04558	1.90204	S100A10
	Histone Lysine Methylation (GO:0034968)	1932-01-01	0.394621	0.51367	0	0	2.04558	1.90204	RBBP5
	Left/Right Pattern Formation (GO:0060972)	1932-01-01	0.394621	0.51367	0	0	2.04558	1.90204	CITED2
	Mesenchymal Cell Migration (GO:0090497)	1932-01-01	0.394621	0.51367	0	0	2.04558	1.90204	SEMA7A
	miRNA Processing (GO:0035196)	1932-01-01	0.394621	0.51367	0	0	2.04558	1.90204	LIN28A
	Muscle Cell Development (GO:0055001)	1932-01-01	0.394621	0.51367	0	0	2.04558	1.90204	HES1
	Phosphatidylinositol 3-Kinase Signaling (GO:0014065)	1932-01-01	0.394621	0.51367	0	0	2.04558	1.90204	EDN1
	Positive Regulation Of Synapse Assembly (GO:0051965)	1932-01-01	0.394621	0.51367	0	0	2.04558	1.90204	EPHB3
	Positive Regulation Of Telomere Maintenance Via Telomerase (GO:0032212)	1932-01-01	0.394621	0.51367	0	0	2.04558	1.90204	CCT6A
	Protein Transmembrane Import Into Intracellular Organelle (GO:0044743)	1932-01-01	0.394621	0.51367	0	0	2.04558	1.90204	TOMM20
	Regulation Of Calcium Ion Transmembrane Transporter Activity (GO:1901019)	1932-01-01	0.394621	0.51367	0	0	2.04558	1.90204	AHNAK
	Neuron Projection Morphogenesis (GO:0048812)	3/146	0.39688	0.515944	0	0	1.33135	1.23033	PARD6B;S100A6;EPHB3
	Positive Regulation Of Cellular Catabolic Process (GO:0031331)	3/146	0.39688	0.515944	0	0	1.33135	1.23033	KHSRP;PLK2;ADAM9
	Protein-Containing Complex Assembly (GO:0065003)	6/328	0.401905	0.519566	0	0	1.1832	1.07853	CENPE;CENPF;PARD6B;DNAAF2;SPAG1;HES1
	ERAD Pathway (GO:0036503)	1989-02-01	0.403942	0.519566	0	0	1.45832	1.32194	TRIM25;HSP90B1
	Actin Filament Bundle Assembly (GO:0051017)	1933-01-01	0.40405	0.519566	0	0	1.98155	1.79572	HSP90B1
	Signal Transduction By P53 Class Mediator (GO:0072331)	1933-01-01	0.40405	0.519566	0	0	1.98155	1.79572	SESN2
	Vasculogenesis (GO:0001570)	1933-01-01	0.40405	0.519566	0	0	1.98155	1.79572	SOX17
	Inositol Lipid-Mediated Signaling (GO:0048017)	1933-01-01	0.40405	0.519566	0	0	1.98155	1.79572	PLCB3
	Monoubiquitinated Protein Deubiquitination (GO:0035520)	1933-01-01	0.40405	0.519566	0	0	1.98155	1.79572	USP1
	ncRNA Catabolic Process (GO:0034661)	1933-01-01	0.40405	0.519566	0	0	1.98155	1.79572	LIN28A
	Negative Regulation Of Blood Vessel Endothelial Cell Migration (GO:0043537)	1933-01-01	0.40405	0.519566	0	0	1.98155	1.79572	THBS1
	Negative Regulation Of Epithelial Cell Migration (GO:0010633)	1933-01-01	0.40405	0.519566	0	0	1.98155	1.79572	THBS1
	Phosphatidic Acid Metabolic Process (GO:0046473)	1933-01-01	0.40405	0.519566	0	0	1.98155	1.79572	GPAT3
	Positive Regulation Of Cytokine Production Involved In Immune Response (GO:0002720)	1933-01-01	0.40405	0.519566	0	0	1.98155	1.79572	SLC7A5
	Positive Regulation Of Epidermal Growth Factor Receptor Signaling Pathway (GO:0045742)	1933-01-01	0.40405	0.519566	0	0	1.98155	1.79572	PLAUR
	Positive Regulation Of Ion Transmembrane Transporter Activity (GO:0032414)	1933-01-01	0.40405	0.519566	0	0	1.98155	1.79572	EDN1
	Positive Regulation Of Protein Dephosphorylation (GO:0035307)	1933-01-01	0.40405	0.519566	0	0	1.98155	1.79572	PPP1R15B
	Positive Regulation Of Telomerase Activity (GO:0051973)	1933-01-01	0.40405	0.519566	0	0	1.98155	1.79572	MYC
	Regulation Of Amyloid-Beta Formation (GO:1902003)	1933-01-01	0.40405	0.519566	0	0	1.98155	1.79572	RTN4
	Axon Guidance (GO:0007411)	3/149	0.409405	0.526117	0	0	1.30379	1.16435	EFNB1;SEMA7A;EPHB3
	Regulation Of Interleukin-17 Production (GO:0032660)	1934-01-01	0.413332	0.528092	0	0	1.92141	1.69757	SLC7A5
	Apoptotic Mitochondrial Changes (GO:0008637)	1934-01-01	0.413332	0.528092	0	0	1.92141	1.69757	SFN
	Regulation Of Neuronal Synaptic Plasticity (GO:0048168)	1934-01-01	0.413332	0.528092	0	0	1.92141	1.69757	SYP
	Sister Chromatid Segregation (GO:0000819)	1934-01-01	0.413332	0.528092	0	0	1.92141	1.69757	TOP2A
	Transcription Initiation-Coupled Chromatin Remodeling (GO:0045815)	1934-01-01	0.413332	0.528092	0	0	1.92141	1.69757	RBBP5
	Membrane Protein Proteolysis (GO:0033619)	1934-01-01	0.413332	0.528092	0	0	1.92141	1.69757	ADAM9
	Mitochondrial Electron Transport, NADH To Ubiquinone (GO:0006120)	1934-01-01	0.413332	0.528092	0	0	1.92141	1.69757	NDUFC2
	Negative Regulation Of JNK Cascade (GO:0046329)	1934-01-01	0.413332	0.528092	0	0	1.92141	1.69757	DNAJA1
	Positive Regulation Of Organelle Organization (GO:0010638)	1934-01-01	0.413332	0.528092	0	0	1.92141	1.69757	ANXA1
	protein-RNA Complex Assembly (GO:0022618)	3/150	0.413563	0.528092	0	0	1.29486	1.14329	HEXIM1;EIF5;NOP2
	Regulation Of Epithelial Cell Proliferation (GO:0050678)	1991-02-01	0.414783	0.52898	0	0	1.4254	1.25435	SIX4;MYC
	Lymphocyte Differentiation (GO:0030098)	1991-02-01	0.414783	0.52898	0	0	1.4254	1.25435	AXL;SOX4
	mRNA Splicing, Via Spliceosome (GO:0000398)	4/211	0.416269	0.530539	0	0	1.22627	1.07473	HSPA8;TRA2B;RALY;PABPC1
	Positive Regulation Of NF-kappaB Transcription Factor Activity (GO:0051092)	3/152	0.42185	0.533382	0	0	1.27735	1.10248	MTPN;TRIM25;HSPA1B
	Regulation Of Cellular Senescence (GO:2000772)	1935-01-01	0.42247	0.533382	0	0	1.8648	1.60678	RSL1D1
	Action Potential (GO:0001508)	1935-01-01	0.42247	0.533382	0	0	1.8648	1.60678	YWHAH
	Adherens Junction Organization (GO:0034332)	1935-01-01	0.42247	0.533382	0	0	1.8648	1.60678	SMAD7
	Cellular Response To Amino Acid Stimulus (GO:0071230)	1935-01-01	0.42247	0.533382	0	0	1.8648	1.60678	SESN2
	Dendrite Morphogenesis (GO:0048813)	1935-01-01	0.42247	0.533382	0	0	1.8648	1.60678	EPHB3
	Response To Nutrient Levels (GO:0031667)	1935-01-01	0.42247	0.533382	0	0	1.8648	1.60678	EIF4G1
	Skeletal Muscle Organ Development (GO:0060538)	1935-01-01	0.42247	0.533382	0	0	1.8648	1.60678	SIX4
	Hexose Biosynthetic Process (GO:0019319)	1935-01-01	0.42247	0.533382	0	0	1.8648	1.60678	KHSRP
	Platelet Aggregation (GO:0070527)	1935-01-01	0.42247	0.533382	0	0	1.8648	1.60678	HSPB1
	Positive Regulation Of Mitotic Nuclear Division (GO:0045840)	1935-01-01	0.42247	0.533382	0	0	1.8648	1.60678	EDN1
	Positive Regulation Of Substrate Adhesion-Dependent Cell Spreading (GO:1900026)	1935-01-01	0.42247	0.533382	0	0	1.8648	1.60678	S100A10
	Positive Regulation Of Telomere Maintenance Via Telomere Lengthening (GO:1904358)	1935-01-01	0.42247	0.533382	0	0	1.8648	1.60678	CCT6A
	Regulation Of G2/M Transition Of Mitotic Cell Cycle (GO:0010389)	1935-01-01	0.42247	0.533382	0	0	1.8648	1.60678	CENPF
	Regulation Of Cardiac Muscle Contraction (GO:0055117)	1935-01-01	0.42247	0.533382	0	0	1.8648	1.60678	SMAD7
	Regulation Of Peptidyl-Serine Phosphorylation (GO:0033135)	1993-02-01	0.425526	0.536903	0	0	1.39393	1.19102	SMAD7;EIF4G1
	Regulation Of Cellular Component Organization (GO:0051128)	3/153	0.425979	0.537139	0	0	1.26877	1.08272	HSPA8;AXIN2;MKI67
	Regulation Of GTPase Activity (GO:0043087)	4/214	0.426708	0.537721	0	0	1.20856	1.02928	SH3BP1;NGEF;EPHB3;S100A10
	Epithelium Development (GO:0060429)	3/154	0.430098	0.541011	0	0	1.2603	1.06337	SOX17;KRT23;MEOX1
	Peptidyl-Lysine Modification (GO:0018205)	1994-02-01	0.430858	0.541011	0	0	1.37871	1.16084	IFIH1;TOPORS
	Blood Vessel Diameter Maintenance (GO:0097746)	1936-01-01	0.431467	0.541011	0	0	1.81143	1.52262	EDN1
	Substrate Adhesion-Dependent Cell Spreading (GO:0034446)	1936-01-01	0.431467	0.541011	0	0	1.81143	1.52262	EPHB3
	Negative Regulation Of Protein Kinase B Signaling (GO:0051898)	1936-01-01	0.431467	0.541011	0	0	1.81143	1.52262	EPHA2
	Negative Regulation Of Sequestering Of Calcium Ion (GO:0051283)	1936-01-01	0.431467	0.541011	0	0	1.81143	1.52262	PLCB3
	Neural Crest Cell Migration (GO:0001755)	1936-01-01	0.431467	0.541011	0	0	1.81143	1.52262	SEMA7A
	Protein Destabilization (GO:0031648)	1936-01-01	0.431467	0.541011	0	0	1.81143	1.52262	SOX17
	Ribosome Biogenesis (GO:0042254)	3/155	0.434206	0.54377	0	0	1.25194	1.04442	NOP58;PAK1IP1;WDR43
	Positive Regulation Of Response To External Stimulus (GO:0032103)	3/155	0.434206	0.54377	0	0	1.25194	1.04442	NFKBIA;LGALS1;THBS1
	Cell Junction Assembly (GO:0034329)	1995-02-01	0.436165	0.54533	0	0	1.36382	1.13161	PARD6B;SH3BP1
	Regulation Of Ossification (GO:0030278)	1937-01-01	0.440323	0.54533	0	0	1.76102	1.44447	SMAD6
	Regulation Of Sodium Ion Transmembrane Transporter Activity (GO:2000649)	1937-01-01	0.440323	0.54533	0	0	1.76102	1.44447	YWHAH
	Regulation Of Vascular Associated Smooth Muscle Cell Proliferation (GO:1904705)	1937-01-01	0.440323	0.54533	0	0	1.76102	1.44447	JUN
	Type I Interferon-Mediated Signaling Pathway (GO:0060337)	1937-01-01	0.440323	0.54533	0	0	1.76102	1.44447	IFITM3
	Melanosome Organization (GO:0032438)	1937-01-01	0.440323	0.54533	0	0	1.76102	1.44447	BLOC1S4
	Muscle Tissue Development (GO:0060537)	1937-01-01	0.440323	0.54533	0	0	1.76102	1.44447	SIX4
	Negative Regulation Of Endothelial Cell Migration (GO:0010596)	1937-01-01	0.440323	0.54533	0	0	1.76102	1.44447	THBS1
	Negative Regulation Of Endothelial Cell Proliferation (GO:0001937)	1937-01-01	0.440323	0.54533	0	0	1.76102	1.44447	THBS1
	Negative Regulation Of Smooth Muscle Cell Proliferation (GO:0048662)	1937-01-01	0.440323	0.54533	0	0	1.76102	1.44447	TRIB1
	Negative Regulation Of Stress-Activated MAPK Cascade (GO:0032873)	1937-01-01	0.440323	0.54533	0	0	1.76102	1.44447	MYC
	Negative Regulation Of Transferase Activity (GO:0051348)	1937-01-01	0.440323	0.54533	0	0	1.76102	1.44447	SMAD7
	Positive Regulation Of Exocytosis (GO:0045921)	1937-01-01	0.440323	0.54533	0	0	1.76102	1.44447	S100A10
	Positive Regulation Of Receptor Signaling Pathway Via JAK-STAT (GO:0046427)	1937-01-01	0.440323	0.54533	0	0	1.76102	1.44447	HES1
	Positive Regulation Of Receptor Signaling Pathway Via STAT (GO:1904894)	1937-01-01	0.440323	0.54533	0	0	1.76102	1.44447	HES1
	Positive Regulation Of Signaling (GO:0023056)	1937-01-01	0.440323	0.54533	0	0	1.76102	1.44447	EDN1
	Protein Acylation (GO:0043543)	1937-01-01	0.440323	0.54533	0	0	1.76102	1.44447	ZDHHC3
	Regulation Of Cellular Component Biogenesis (GO:0044087)	1937-01-01	0.440323	0.54533	0	0	1.76102	1.44447	HSPA8
	Regulation Of Macroautophagy (GO:0016241)	1996-02-01	0.441444	0.546382	0	0	1.34924	1.10328	EXOC8;SESN2
	Regulation Of Defense Response (GO:0031347)	1997-02-01	0.446697	0.550043	0	0	1.33497	1.07582	SEMA7A;ANXA1
	Regulation Of Protein Localization (GO:0032880)	1997-02-01	0.446697	0.550043	0	0	1.33497	1.07582	RSL1D1;TRIM25
	G2/M Transition Of Mitotic Cell Cycle (GO:0000086)	1938-01-01	0.449042	0.550043	0	0	1.71334	1.37176	NES
	Amino Acid Catabolic Process (GO:0009063)	1938-01-01	0.449042	0.550043	0	0	1.71334	1.37176	SLC25A44
	Regulation Of Neurotransmitter Secretion (GO:0046928)	1938-01-01	0.449042	0.550043	0	0	1.71334	1.37176	SLC38A2
	Regulation Of Telomere Maintenance (GO:0032204)	1938-01-01	0.449042	0.550043	0	0	1.71334	1.37176	MYC
	Tumor Necrosis Factor-Mediated Signaling Pathway (GO:0033209)	1938-01-01	0.449042	0.550043	0	0	1.71334	1.37176	NFKBIA
	Heart Looping (GO:0001947)	1938-01-01	0.449042	0.550043	0	0	1.71334	1.37176	SOX17
	Import Into Cell (GO:0098657)	1938-01-01	0.449042	0.550043	0	0	1.71334	1.37176	SLC7A5
	mRNA Transcription By RNA Polymerase II (GO:0042789)	1938-01-01	0.449042	0.550043	0	0	1.71334	1.37176	S100A10
	Maturation Of SSU-rRNA (GO:0030490)	1938-01-01	0.449042	0.550043	0	0	1.71334	1.37176	WDR43
	Membrane Assembly (GO:0071709)	1938-01-01	0.449042	0.550043	0	0	1.71334	1.37176	S100A10
	Membrane Fission (GO:0090148)	1938-01-01	0.449042	0.550043	0	0	1.71334	1.37176	EXOC8
	Positive Regulation Of Axonogenesis (GO:0050772)	1938-01-01	0.449042	0.550043	0	0	1.71334	1.37176	SEMA7A
	Positive Regulation Of Bone Mineralization (GO:0030501)	1938-01-01	0.449042	0.550043	0	0	1.71334	1.37176	ISG15
	Positive Regulation Of Cation Channel Activity (GO:2001259)	1938-01-01	0.449042	0.550043	0	0	1.71334	1.37176	EDN1
	Positive Regulation Of Production Of Molecular Mediator Of Immune Response (GO:0002702)	1938-01-01	0.449042	0.550043	0	0	1.71334	1.37176	SLC7A5
	RNA Splicing (GO:0008380)	1998-02-01	0.451921	0.552897	0	0	1.321	1.0492	KHSRP;TRA2B
	Positive Regulation Of Cold-Induced Thermogenesis (GO:0120162)	1998-02-01	0.451921	0.552897	0	0	1.321	1.0492	DYNC1H1;CEBPB
	Release Of Sequestered Calcium Ion Into Cytosol (GO:0051209)	1939-01-01	0.457626	0.557507	0	0	1.66817	1.30401	PLCB3
	Retina Homeostasis (GO:0001895)	1939-01-01	0.457626	0.557507	0	0	1.66817	1.30401	HSPB1
	Digestive Tract Development (GO:0048565)	1939-01-01	0.457626	0.557507	0	0	1.66817	1.30401	EPHB3
	Vitamin Transport (GO:0051180)	1939-01-01	0.457626	0.557507	0	0	1.66817	1.30401	SLC25A32
	Positive Regulation Of Intrinsic Apoptotic Signaling Pathway (GO:2001244)	1939-01-01	0.457626	0.557507	0	0	1.66817	1.30401	MYC
	Positive Regulation Of Lipid Biosynthetic Process (GO:0046889)	1939-01-01	0.457626	0.557507	0	0	1.66817	1.30401	LDLR
	Positive Regulation Of Lymphocyte Differentiation (GO:0045621)	1939-01-01	0.457626	0.557507	0	0	1.66817	1.30401	AXL
	ncRNA Processing (GO:0034470)	2/100	0.462286	0.562844	0	0	1.2939	0.99834	NOP58;POP7
	Mitochondrion Organization (GO:0007005)	3/162	0.462642	0.562937	0	0	1.1964	0.922186	NOA1;TOMM20;TOMM5
	Protein Localization (GO:0008104)	6/351	0.465171	0.563036	0	0	1.10301	0.844187	EHD1;ARL4C;RAP2A;EXOC8;AXIN2;YWHAH
	Regulation Of Cytokine-Mediated Signaling Pathway (GO:0001959)	1940-01-01	0.466076	0.563036	0	0	1.62531	1.24077	AXL
	Notch Signaling Pathway (GO:0007219)	1940-01-01	0.466076	0.563036	0	0	1.62531	1.24077	HES1
	Regulation Of Protein Dephosphorylation (GO:0035304)	1940-01-01	0.466076	0.563036	0	0	1.62531	1.24077	HSP90B1
	Cell Cycle G2/M Phase Transition (GO:0044839)	1940-01-01	0.466076	0.563036	0	0	1.62531	1.24077	NES
	Regulation Of Small Molecule Metabolic Process (GO:0062012)	1940-01-01	0.466076	0.563036	0	0	1.62531	1.24077	PANK2
	Endothelial Cell Migration (GO:0043542)	1940-01-01	0.466076	0.563036	0	0	1.62531	1.24077	S100A2
	Negative Regulation Of Mitotic Cell Cycle Phase Transition (GO:1901991)	1940-01-01	0.466076	0.563036	0	0	1.62531	1.24077	ZFP36L2
	Positive Regulation Of Catalytic Activity (GO:0043085)	1940-01-01	0.466076	0.563036	0	0	1.62531	1.24077	MSH6
	Positive Regulation Of Insulin Secretion (GO:0032024)	1940-01-01	0.466076	0.563036	0	0	1.62531	1.24077	SOX4
	Protein Localization To Cilium (GO:0061512)	1940-01-01	0.466076	0.563036	0	0	1.62531	1.24077	EHD1
	Regulation Of Autophagosome Assembly (GO:2000785)	1940-01-01	0.466076	0.563036	0	0	1.62531	1.24077	EFNB1
	rRNA Processing (GO:0006364)	2/101	0.467425	0.564327	0	0	1.28077	0.974045	NOP58;NOP2
	Protein Polyubiquitination (GO:0000209)	4/226	0.467931	0.564599	0	0	1.14253	0.867677	UBE2Q1;TRIM25;FBXO45;TOPORS
	Calcium Ion Homeostasis (GO:0055074)	2/102	0.472535	0.567978	0	0	1.2679	0.95047	EDN1;S100A14
	Regulation Of Chemokine Production (GO:0032642)	1941-01-01	0.474395	0.567978	0	0	1.5846	1.18166	EGR1
	Regulation Of Dendrite Development (GO:0050773)	1941-01-01	0.474395	0.567978	0	0	1.5846	1.18166	RAP2A
	Regulation Of Heart Rate By Cardiac Conduction (GO:0086091)	1941-01-01	0.474395	0.567978	0	0	1.5846	1.18166	DSP
	Regulation Of Release Of Cytochrome C From Mitochondria (GO:0090199)	1941-01-01	0.474395	0.567978	0	0	1.5846	1.18166	PLAUR
	Cellular Response To Retinoic Acid (GO:0071300)	1941-01-01	0.474395	0.567978	0	0	1.5846	1.18166	FZD4
	Response To Amino Acid Starvation (GO:1990928)	1941-01-01	0.474395	0.567978	0	0	1.5846	1.18166	SESN2
	Negative Regulation Of DNA Recombination (GO:0045910)	1941-01-01	0.474395	0.567978	0	0	1.5846	1.18166	MSH6
	Negative Regulation Of Proteolysis (GO:0045861)	1941-01-01	0.474395	0.567978	0	0	1.5846	1.18166	GAS1
	Non-Canonical Wnt Signaling Pathway (GO:0035567)	1941-01-01	0.474395	0.567978	0	0	1.5846	1.18166	FZD4
	Positive Regulation Of Ossification (GO:0045778)	1941-01-01	0.474395	0.567978	0	0	1.5846	1.18166	ISG15
	Protein Localization To Lysosome (GO:0061462)	1941-01-01	0.474395	0.567978	0	0	1.5846	1.18166	RTN4
	Regulation Of Amide Metabolic Process (GO:0034248)	1941-01-01	0.474395	0.567978	0	0	1.5846	1.18166	MTPN
	Inorganic Cation Import Across Plasma Membrane (GO:0098659)	2/103	0.477616	0.571494	0	0	1.25528	0.927587	SLC12A2;ATP1A1
	Regulation Of Osteoclast Differentiation (GO:0045670)	1942-01-01	0.482585	0.573789	0	0	1.54587	1.12632	CEBPB
	Cellular Response To Amino Acid Starvation (GO:0034198)	1942-01-01	0.482585	0.573789	0	0	1.54587	1.12632	SESN2
	Determination Of Heart Left/Right Asymmetry (GO:0061371)	1942-01-01	0.482585	0.573789	0	0	1.54587	1.12632	SOX17
	Skeletal Muscle Tissue Development (GO:0007519)	1942-01-01	0.482585	0.573789	0	0	1.54587	1.12632	SIX4
	Stress-Activated MAPK Cascade (GO:0051403)	1942-01-01	0.482585	0.573789	0	0	1.54587	1.12632	TRIB1
	Substantia Nigra Development (GO:0021762)	1942-01-01	0.482585	0.573789	0	0	1.54587	1.12632	YWHAH
	Lysosome Localization (GO:0032418)	1942-01-01	0.482585	0.573789	0	0	1.54587	1.12632	S100A13
	Organic Hydroxy Compound Biosynthetic Process (GO:1901617)	1942-01-01	0.482585	0.573789	0	0	1.54587	1.12632	SQLE
	Positive Regulation Of Neuron Differentiation (GO:0045666)	1942-01-01	0.482585	0.573789	0	0	1.54587	1.12632	REST
	Regulation Of Axonogenesis (GO:0050770)	1942-01-01	0.482585	0.573789	0	0	1.54587	1.12632	EPHB3
	Positive Regulation Of Inflammatory Response (GO:0050729)	2/104	0.482666	0.573789	0	0	1.24291	0.905372	NFKBIA;LGALS1
	Brain Development (GO:0007420)	3/169	0.490444	0.580538	0	0	1.14554	0.816132	CENPF;NES;RTN4
	Regulation Of Chromosome Organization (GO:0033044)	1943-01-01	0.490648	0.580538	0	0	1.50899	1.07444	MYC
	Regulation Of Endothelial Cell Apoptotic Process (GO:2000351)	1943-01-01	0.490648	0.580538	0	0	1.50899	1.07444	THBS1
	Regulation Of Primary Metabolic Process (GO:0080090)	1943-01-01	0.490648	0.580538	0	0	1.50899	1.07444	LDLR
	Glycolipid Biosynthetic Process (GO:0009247)	1943-01-01	0.490648	0.580538	0	0	1.50899	1.07444	DPM1
	mRNA Transcription (GO:0009299)	1943-01-01	0.490648	0.580538	0	0	1.50899	1.07444	S100A10
	Positive Regulation Of Stress Fiber Assembly (GO:0051496)	1943-01-01	0.490648	0.580538	0	0	1.50899	1.07444	S100A10
	Regulation Of Cellular Component Size (GO:0032535)	1943-01-01	0.490648	0.580538	0	0	1.50899	1.07444	MTPN
	Monoatomic Ion Transport (GO:0006811)	2/107	0.497636	0.586143	0	0	1.20721	0.842497	SLC12A2;TMEM63C
	Positive Regulation Of Autophagy (GO:0010508)	2/107	0.497636	0.586143	0	0	1.20721	0.842497	PLK2;SESN2
	Cellular Response To Ketone (GO:1901655)	1944-01-01	0.498586	0.586143	0	0	1.47382	1.02575	ADAM15
	Lymphocyte Chemotaxis (GO:0048247)	1944-01-01	0.498586	0.586143	0	0	1.47382	1.02575	SLC12A2
	Neural Crest Cell Development (GO:0014032)	1944-01-01	0.498586	0.586143	0	0	1.47382	1.02575	SEMA7A
	Positive Regulation Of Biosynthetic Process (GO:0009891)	1944-01-01	0.498586	0.586143	0	0	1.47382	1.02575	MTPN
	Positive Regulation Of Osteoblast Differentiation (GO:0045669)	1944-01-01	0.498586	0.586143	0	0	1.47382	1.02575	WWTR1
	Regulation Of B Cell Proliferation (GO:0030888)	1944-01-01	0.498586	0.586143	0	0	1.47382	1.02575	TNFRSF21
	Regulation Of DNA Recombination (GO:0000018)	1944-01-01	0.498586	0.586143	0	0	1.47382	1.02575	MSH6
	Regulation Of DNA-templated Transcription Elongation (GO:0032784)	1944-01-01	0.498586	0.586143	0	0	1.47382	1.02575	WDR43
	Regulation Of Cell-Substrate Adhesion (GO:0010810)	1944-01-01	0.498586	0.586143	0	0	1.47382	1.02575	FZD4
	Protein Modification By Small Protein Conjugation (GO:0032446)	6/364	0.500199	0.587697	0	0	1.06224	0.735867	IFIH1;ENC1;TRIM35;FBXO45;ISG15;TOPORS
	Inflammatory Response (GO:0006954)	4/236	0.501448	0.588821	0	0	1.09272	0.754257	CEBPB;ANXA1;THBS1;HNRNPA0
	Phosphorylation (GO:0016310)	7/429	0.502129	0.589102	0	0	1.0513	0.724238	BRD2;PANK2;NUAK2;PLK2;TOP1;TRIB1;EPHB3
	Glycerophospholipid Biosynthetic Process (GO:0046474)	2/108	0.502564	0.589102	0	0	1.19576	0.822723	SLC44A2;GPAT3
	Positive Regulation Of Metabolic Process (GO:0009893)	2/108	0.502564	0.589102	0	0	1.19576	0.822723	DYNC1H1;CEBPB
	I-kappaB kinase/NF-kappaB Signaling (GO:0007249)	1945-01-01	0.5064	0.591191	0	0	1.44025	0.979987	NFKBIA
	Regulation Of Telomerase Activity (GO:0051972)	1945-01-01	0.5064	0.591191	0	0	1.44025	0.979987	MYC
	Determination Of Left/Right Symmetry (GO:0007368)	1945-01-01	0.5064	0.591191	0	0	1.44025	0.979987	CITED2
	Triglyceride Metabolic Process (GO:0006641)	1945-01-01	0.5064	0.591191	0	0	1.44025	0.979987	GPAT3
	Hexose Metabolic Process (GO:0019318)	1945-01-01	0.5064	0.591191	0	0	1.44025	0.979987	KHSRP
	Negative Regulation Of Response To Biotic Stimulus (GO:0002832)	1945-01-01	0.5064	0.591191	0	0	1.44025	0.979987	TRIB1
	Organic Hydroxy Compound Transport (GO:0015850)	1945-01-01	0.5064	0.591191	0	0	1.44025	0.979987	SLC44A2
	Cell-Matrix Adhesion (GO:0007160)	2/109	0.507461	0.591744	0	0	1.18453	0.803506	ADAM15;ADAM9
	Positive Regulation Of Wnt Signaling Pathway (GO:0030177)	2/109	0.507461	0.591744	0	0	1.18453	0.803506	DDX3X;SOX4
	Ubiquitin-Dependent Protein Catabolic Process (GO:0006511)	6/367	0.508173	0.592232	0	0	1.05325	0.712979	FEM1B;TRIM25;FBXO45;AXIN2;NTAN1;TOPORS
	Regulation Of Epidermal Growth Factor Receptor Signaling Pathway (GO:0042058)	1946-01-01	0.514093	0.595587	0	0	1.40817	0.93693	PLAUR
	Cardiac Conduction (GO:0061337)	1946-01-01	0.514093	0.595587	0	0	1.40817	0.93693	DSP
	Development Of Primary Male Sexual Characteristics (GO:0046546)	1946-01-01	0.514093	0.595587	0	0	1.40817	0.93693	SIX4
	Epithelial Cell Migration (GO:0010631)	1946-01-01	0.514093	0.595587	0	0	1.40817	0.93693	S100A2
	Homotypic Cell-Cell Adhesion (GO:0034109)	1946-01-01	0.514093	0.595587	0	0	1.40817	0.93693	HSPB1
	Intracellular Protein Transmembrane Transport (GO:0065002)	1946-01-01	0.514093	0.595587	0	0	1.40817	0.93693	TOMM20
	Male Gonad Development (GO:0008584)	1946-01-01	0.514093	0.595587	0	0	1.40817	0.93693	SIX4
	Myofibril Assembly (GO:0030239)	1946-01-01	0.514093	0.595587	0	0	1.40817	0.93693	SIX4
	Negative Regulation Of Cold-Induced Thermogenesis (GO:0120163)	1946-01-01	0.514093	0.595587	0	0	1.40817	0.93693	TLE3
	Positive Regulation Of Peptide Hormone Secretion (GO:0090277)	1946-01-01	0.514093	0.595587	0	0	1.40817	0.93693	SOX4
	Protein Ubiquitination (GO:0016567)	7/434	0.514364	0.595587	0	0	1.03872	0.690565	UBE2Q1;ENC1;TRIM35;TRIM25;FBXO45;ISG15;TOPORS
	Regulation Of Inflammatory Response (GO:0050727)	4/240	0.514599	0.595587	0	0	1.07398	0.713517	NFKBIA;SEMA7A;LGALS1;ANXA1
	T Cell Activation (GO:0042110)	2/111	0.517161	0.598208	0	0	1.16267	0.766668	ICOSLG;SOX4
	Extracellular Matrix Organization (GO:0030198)	3/176	0.517526	0.598288	0	0	1.09879	0.723768	ADAM15;EXOC8;ADAMTS1
	Regulation Of Autophagy (GO:0010506)	4/241	0.517862	0.598332	0	0	1.06939	0.703711	EXOC8;PLK2;HSPB1;EIF4G1
	Golgi To Plasma Membrane Transport (GO:0006893)	1947-01-01	0.521666	0.601691	0	0	1.37749	0.896371	EXOC8
	Epithelial To Mesenchymal Transition (GO:0001837)	1947-01-01	0.521666	0.601691	0	0	1.37749	0.896371	S100A4
	Regulation Of Protein Serine/Threonine Kinase Activity (GO:0071900)	2/112	0.521963	0.601691	0	0	1.15204	0.749012	DDX3X;TRIB1
	Small GTPase Mediated Signal Transduction (GO:0007264)	2/112	0.521963	0.601691	0	0	1.15204	0.749012	RASSF1;PLK2
	Regulation Of ERK1 And ERK2 Cascade (GO:0070372)	4/244	0.527589	0.607828	0	0	1.05586	0.675159	SEMA7A;SPRY1;DUSP6;EPHA2
	Cellular Defense Response (GO:0006968)	1948-01-01	0.529121	0.607856	0	0	1.34811	0.858124	FOSL1
	Cellular Response To Mechanical Stimulus (GO:0071260)	1948-01-01	0.529121	0.607856	0	0	1.34811	0.858124	TNFRSF10A
	Chloride Transmembrane Transport (GO:1902476)	1948-01-01	0.529121	0.607856	0	0	1.34811	0.858124	SLC12A2
	Oligosaccharide Metabolic Process (GO:0009311)	1948-01-01	0.529121	0.607856	0	0	1.34811	0.858124	NEU1
	Positive Regulation Of Reactive Oxygen Species Metabolic Process (GO:2000379)	1948-01-01	0.529121	0.607856	0	0	1.34811	0.858124	THBS1
	Regulation Of Cytoskeleton Organization (GO:0051493)	2/114	0.531471	0.610208	0	0	1.13136	0.715138	CLIC4;SH3BP1
	Endosomal Transport (GO:0016197)	3/180	0.532652	0.611215	0	0	1.07374	0.676335	EHD1;ARL4C;LAPTM4B
	Regulation Of Mitotic Metaphase/Anaphase Transition (GO:0030071)	1949-01-01	0.536461	0.612794	0	0	1.31996	0.82202	CENPE
	Fatty Acid Beta-Oxidation (GO:0006635)	1949-01-01	0.536461	0.612794	0	0	1.31996	0.82202	ACOX1
	Unsaturated Fatty Acid Metabolic Process (GO:0033559)	1949-01-01	0.536461	0.612794	0	0	1.31996	0.82202	FADS3
	Interferon-Mediated Signaling Pathway (GO:0140888)	1949-01-01	0.536461	0.612794	0	0	1.31996	0.82202	IFITM3
	Neurogenesis (GO:0022008)	1949-01-01	0.536461	0.612794	0	0	1.31996	0.82202	SIX4
	Positive Regulation Of Pathway-Restricted SMAD Protein Phosphorylation (GO:0010862)	1949-01-01	0.536461	0.612794	0	0	1.31996	0.82202	GDF15
	Proton Transmembrane Transport (GO:1902600)	1949-01-01	0.536461	0.612794	0	0	1.31996	0.82202	ATP1A1
	Regulation Of Cell Communication (GO:0010646)	1949-01-01	0.536461	0.612794	0	0	1.31996	0.82202	ANXA1
	G Protein-Coupled Receptor Signaling Pathway, Coupled To Cyclic Nucleotide Second Messenger (GO:0007187)	1950-01-01	0.543687	0.61735	0	0	1.29296	0.787904	ANXA1
	Regulation Of Epithelial Cell Migration (GO:0010632)	1950-01-01	0.543687	0.61735	0	0	1.29296	0.787904	RTN4
	Regulation Of Interleukin-12 Production (GO:0032655)	1950-01-01	0.543687	0.61735	0	0	1.29296	0.787904	THBS1
	Steroid Biosynthetic Process (GO:0006694)	1950-01-01	0.543687	0.61735	0	0	1.29296	0.787904	SQLE
	Intracellular Iron Ion Homeostasis (GO:0006879)	1950-01-01	0.543687	0.61735	0	0	1.29296	0.787904	MYC
	Mitotic Metaphase Plate Congression (GO:0007080)	1950-01-01	0.543687	0.61735	0	0	1.29296	0.787904	CENPE
	Negative Regulation Of Cell Projection Organization (GO:0031345)	1950-01-01	0.543687	0.61735	0	0	1.29296	0.787904	YWHAH
	Positive Regulation Of Developmental Growth (GO:0048639)	1950-01-01	0.543687	0.61735	0	0	1.29296	0.787904	SEMA7A
	Pyruvate Metabolic Process (GO:0006090)	1950-01-01	0.543687	0.61735	0	0	1.29296	0.787904	PKM
	Regulation Of TORC1 Signaling (GO:1903432)	1950-01-01	0.543687	0.61735	0	0	1.29296	0.787904	SESN2
	RNA Processing (GO:0006396)	3/183	0.54382	0.61735	0	0	1.05568	0.643055	LIN28A;KHSRP;HNRNPA0
	Cellular Response To Molecule Of Bacterial Origin (GO:0071219)	2/117	0.54549	0.618898	0	0	1.10167	0.667692	AXL;ADAM9
	Supramolecular Fiber Organization (GO:0097435)	5/316	0.546818	0.620035	0	0	1.01812	0.614575	DSP;DYNC1H1;CLIP2;SH3BP1;KRT23
	Phosphate-Containing Compound Metabolic Process (GO:0006796)	3/184	0.547508	0.620035	0	0	1.0498	0.632374	PANK2;KHSRP;TOP1
	Protein Modification Process (GO:0036211)	11/711	0.550027	0.620035	0	0	0.994662	0.594596	DSP;BRD2;PPP2CB;NUAK2;ANXA1;ATG16L1;PLK2;TRIB1;THBS1;EPHB3;PPM1G
	Regulation Of Protein Binding (GO:0043393)	2/118	0.550098	0.620035	0	0	1.09212	0.652716	IFIT1;NES
	Positive Regulation Of Cell Projection Organization (GO:0031346)	2/118	0.550098	0.620035	0	0	1.09212	0.652716	FZD4;SERPINI1
	RNA Modification (GO:0009451)	1951-01-01	0.5508	0.620035	0	0	1.26703	0.755637	FTSJ3
	Amide Biosynthetic Process (GO:0043604)	1951-01-01	0.5508	0.620035	0	0	1.26703	0.755637	GLS
	Regulation Of Smoothened Signaling Pathway (GO:0008589)	1951-01-01	0.5508	0.620035	0	0	1.26703	0.755637	GAS1
	Regulation Of Telomere Maintenance Via Telomerase (GO:0032210)	1951-01-01	0.5508	0.620035	0	0	1.26703	0.755637	CCT6A
	Cholesterol Transport (GO:0030301)	1951-01-01	0.5508	0.620035	0	0	1.26703	0.755637	LDLR
	Sensory Perception (GO:0007600)	1951-01-01	0.5508	0.620035	0	0	1.26703	0.755637	PNOC
	Positive Regulation Of Actin Filament Bundle Assembly (GO:0032233)	1951-01-01	0.5508	0.620035	0	0	1.26703	0.755637	S100A10
	Positive Regulation Of Protein Localization To Cell Periphery (GO:1904377)	1951-01-01	0.5508	0.620035	0	0	1.26703	0.755637	EPHA2
	Positive Regulation Of Protein Localization To Plasma Membrane (GO:1903078)	1951-01-01	0.5508	0.620035	0	0	1.26703	0.755637	EPHA2
	Rho Protein Signal Transduction (GO:0007266)	1952-01-01	0.557803	0.626169	0	0	1.24213	0.72509	CTNNAL1
	Regulation Of Proteolysis (GO:0030162)	1952-01-01	0.557803	0.626169	0	0	1.24213	0.72509	PLAUR
	Sprouting Angiogenesis (GO:0002040)	1952-01-01	0.557803	0.626169	0	0	1.24213	0.72509	THBS1
	Fatty Acid Oxidation (GO:0019395)	1952-01-01	0.557803	0.626169	0	0	1.24213	0.72509	ACOX1
	Neurotransmitter Transport (GO:0006836)	1952-01-01	0.557803	0.626169	0	0	1.24213	0.72509	SLC38A2
	NADH Dehydrogenase Complex Assembly (GO:0010257)	1953-01-01	0.564697	0.631095	0	0	1.21818	0.696146	NDUFC2
	Regulation Of Macromolecule Biosynthetic Process (GO:0010556)	1953-01-01	0.564697	0.631095	0	0	1.21818	0.696146	MTPN
	Regulation Of Receptor Signaling Pathway Via JAK-STAT (GO:0046425)	1953-01-01	0.564697	0.631095	0	0	1.21818	0.696146	HES1
	Gonad Development (GO:0008406)	1953-01-01	0.564697	0.631095	0	0	1.21818	0.696146	SIX4
	Mitochondrial Respiratory Chain Complex I Assembly (GO:0032981)	1953-01-01	0.564697	0.631095	0	0	1.21818	0.696146	NDUFC2
	Negative Regulation Of Metabolic Process (GO:0009892)	1953-01-01	0.564697	0.631095	0	0	1.21818	0.696146	TLE3
	Positive Regulation Of NIK/NF-kappaB Signaling (GO:1901224)	1953-01-01	0.564697	0.631095	0	0	1.21818	0.696146	DDX3X
	Protein Homotetramerization (GO:0051289)	1953-01-01	0.564697	0.631095	0	0	1.21818	0.696146	GLS
	Regulation Of Protein Catabolic Process (GO:0042176)	2/122	0.5682	0.634658	0	0	1.0555	0.596656	TIPARP;PLK2
	Regulation Of Exocytosis (GO:0017157)	1954-01-01	0.571484	0.63621	0	0	1.19513	0.668698	S100A10
	Regulation Of Lipid Metabolic Process (GO:0019216)	1954-01-01	0.571484	0.63621	0	0	1.19513	0.668698	PANK2
	Endoplasmic Reticulum Organization (GO:0007029)	1954-01-01	0.571484	0.63621	0	0	1.19513	0.668698	RTN4
	Mesenchymal Cell Differentiation (GO:0048762)	1954-01-01	0.571484	0.63621	0	0	1.19513	0.668698	S100A4
	Monoatomic Anion Transmembrane Transport (GO:0098656)	1954-01-01	0.571484	0.63621	0	0	1.19513	0.668698	SLC12A2
	Negative Regulation Of Neuron Projection Development (GO:0010977)	1954-01-01	0.571484	0.63621	0	0	1.19513	0.668698	NGEF
	Positive Regulation Of Epithelial Cell Proliferation (GO:0050679)	2/123	0.572642	0.637148	0	0	1.04672	0.583543	MYC;RTN4
	Neuron Projection Development (GO:0031175)	3/192	0.576376	0.640112	0	0	1.00495	0.553721	BLOC1S4;EHD1;EPHB3
	Cellular Response To Lipopolysaccharide (GO:0071222)	2/124	0.577052	0.640112	0	0	1.03809	0.570767	AXL;ADAM9
	Enzyme-Linked Receptor Protein Signaling Pathway (GO:0007167)	2/124	0.577052	0.640112	0	0	1.03809	0.570767	AXL;EPHA2
	Positive Regulation Of Defense Response (GO:0031349)	2/124	0.577052	0.640112	0	0	1.03809	0.570767	NFKBIA;LGALS1
	Regulation Of DNA Metabolic Process (GO:0051052)	2/124	0.577052	0.640112	0	0	1.03809	0.570767	MYC;USP1
	Cellular Response To Fibroblast Growth Factor Stimulus (GO:0044344)	1955-01-01	0.578166	0.640112	0	0	1.17294	0.642647	ZFP36L2
	Regulation Of Synaptic Transmission, Glutamatergic (GO:0051966)	1955-01-01	0.578166	0.640112	0	0	1.17294	0.642647	SLC38A2
	Phosphatidylcholine Metabolic Process (GO:0046470)	1955-01-01	0.578166	0.640112	0	0	1.17294	0.642647	SLC44A2
	Positive Regulation Of Tyrosine Phosphorylation Of STAT Protein (GO:0042531)	1955-01-01	0.578166	0.640112	0	0	1.17294	0.642647	HES1
	Regulation Of Reactive Oxygen Species Metabolic Process (GO:2000377)	1956-01-01	0.584743	0.646684	0	0	1.15155	0.617904	THBS1
	Positive Regulation Of Cellular Metabolic Process (GO:0031325)	1956-01-01	0.584743	0.646684	0	0	1.15155	0.617904	THBS1
	Protein-Containing Complex Organization (GO:0043933)	2/126	0.585771	0.647465	0	0	1.02124	0.546188	PARD6B;HES1
	Regulation Of Response To External Stimulus (GO:0032101)	2/127	0.590081	0.651342	0	0	1.01302	0.534365	SEMA7A;ANXA1
	Endomembrane System Organization (GO:0010256)	3/196	0.590372	0.651342	0	0	0.983918	0.518526	LAPTM4B;EXOC8;SYP
	Signal Transduction In Response To DNA Damage (GO:0042770)	1957-01-01	0.591219	0.651342	0	0	1.13093	0.594384	SESN2
	Monoatomic Anion Transport (GO:0006820)	1957-01-01	0.591219	0.651342	0	0	1.13093	0.594384	CLIC4
	Myeloid Cell Differentiation (GO:0030099)	1957-01-01	0.591219	0.651342	0	0	1.13093	0.594384	CEBPB
	Post-Transcriptional Regulation Of Gene Expression (GO:0010608)	1957-01-01	0.591219	0.651342	0	0	1.13093	0.594384	MTPN
	Inorganic Anion Transport (GO:0015698)	1958-01-01	0.597593	0.656929	0	0	1.11104	0.572011	CLIC4
	mRNA Transport (GO:0051028)	1958-01-01	0.597593	0.656929	0	0	1.11104	0.572011	NXF1
	Muscle Organ Development (GO:0007517)	1958-01-01	0.597593	0.656929	0	0	1.11104	0.572011	TEAD4
	Positive Regulation Of Mitochondrion Organization (GO:0010822)	1958-01-01	0.597593	0.656929	0	0	1.11104	0.572011	PLAUR
	Protein Homooligomerization (GO:0051260)	2/129	0.5986	0.657318	0	0	0.996968	0.511606	EHD1;GLS
	Regulation Of DNA Repair (GO:0006282)	2/129	0.5986	0.657318	0	0	0.996968	0.511606	USP1;AXIN2
	Aerobic Respiration (GO:0009060)	1959-01-01	0.603869	0.65951	0	0	1.09182	0.550714	NDUFC2
	Anterior/Posterior Pattern Specification (GO:0009952)	1959-01-01	0.603869	0.65951	0	0	1.09182	0.550714	HES1
	Cellular Response To Chemokine (GO:1990869)	1959-01-01	0.603869	0.65951	0	0	1.09182	0.550714	SLC12A2
	Regulation Of Type I Interferon Production (GO:0032479)	1959-01-01	0.603869	0.65951	0	0	1.09182	0.550714	DDX3X
	Chordate Embryonic Development (GO:0043009)	1959-01-01	0.603869	0.65951	0	0	1.09182	0.550714	SIX4
	Cilium Movement (GO:0003341)	1959-01-01	0.603869	0.65951	0	0	1.09182	0.550714	DNAAF2
	Glucose Metabolic Process (GO:0006006)	1959-01-01	0.603869	0.65951	0	0	1.09182	0.550714	KHSRP
	Mitotic Cytokinesis (GO:0000281)	1959-01-01	0.603869	0.65951	0	0	1.09182	0.550714	EXOC8
	Positive Regulation Of Protein Binding (GO:0032092)	1959-01-01	0.603869	0.65951	0	0	1.09182	0.550714	PPP2CB
	Positive Regulation Of Proteolysis (GO:0045862)	1959-01-01	0.603869	0.65951	0	0	1.09182	0.550714	ADAM9
	Response To Retinoic Acid (GO:0032526)	1960-01-01	0.610047	0.664816	0	0	1.07326	0.530428	FZD4
	Sterol Metabolic Process (GO:0016125)	1960-01-01	0.610047	0.664816	0	0	1.07326	0.530428	SQLE
	Negative Regulation Of Peptidase Activity (GO:0010466)	1960-01-01	0.610047	0.664816	0	0	1.07326	0.530428	SERPINI1
	protein-DNA Complex Organization (GO:0071824)	1960-01-01	0.610047	0.664816	0	0	1.07326	0.530428	MYC
	Epithelial Cell Differentiation (GO:0030855)	2/132	0.611129	0.665275	0	0	0.973811	0.479551	ANXA1;KRT23
	Plasma Membrane Bounded Cell Projection Organization (GO:0120036)	2/132	0.611129	0.665275	0	0	0.973811	0.479551	BLOC1S4;EHD1
	BMP Signaling Pathway (GO:0030509)	1961-01-01	0.616129	0.668551	0	0	1.05532	0.511092	SMAD6
	Autophagosome Organization (GO:1905037)	1961-01-01	0.616129	0.668551	0	0	1.05532	0.511092	ATG16L1
	Fatty Acid Catabolic Process (GO:0009062)	1961-01-01	0.616129	0.668551	0	0	1.05532	0.511092	ACOX1
	Negative Regulation Of Autophagy (GO:0010507)	1961-01-01	0.616129	0.668551	0	0	1.05532	0.511092	EIF4G1
	Positive Regulation Of Interleukin-8 Production (GO:0032757)	1961-01-01	0.616129	0.668551	0	0	1.05532	0.511092	HSPA1B
	Positive Regulation Of Organelle Assembly (GO:1902117)	1961-01-01	0.616129	0.668551	0	0	1.05532	0.511092	DYNC1H1
	Defense Response To Bacterium (GO:0042742)	3/204	0.61746	0.669635	0	0	0.944369	0.455319	CEBPB;ISG15;S100A14
	Regulation Of Embryonic Development (GO:0045995)	1962-01-01	0.622116	0.672513	0	0	1.03797	0.492649	SOX17
	RNA Methylation (GO:0001510)	1962-01-01	0.622116	0.672513	0	0	1.03797	0.492649	FTSJ3
	Fat Cell Differentiation (GO:0045444)	1962-01-01	0.622116	0.672513	0	0	1.03797	0.492649	SMAD6
	Glycerophospholipid Metabolic Process (GO:0006650)	1962-01-01	0.622116	0.672513	0	0	1.03797	0.492649	PLCB3
	mRNA Export From Nucleus (GO:0006406)	1962-01-01	0.622116	0.672513	0	0	1.03797	0.492649	NXF1
	Positive Regulation Of Apoptotic Signaling Pathway (GO:2001235)	1962-01-01	0.622116	0.672513	0	0	1.03797	0.492649	TNFRSF12A
	Inorganic Anion Transmembrane Transport (GO:0098661)	1963-01-01	0.628011	0.677794	0	0	1.02118	0.475049	SLC12A2
	Phosphatidylinositol Metabolic Process (GO:0046488)	1963-01-01	0.628011	0.677794	0	0	1.02118	0.475049	PLCB3
	Regulation Of Cellular Catabolic Process (GO:0031329)	1963-01-01	0.628011	0.677794	0	0	1.02118	0.475049	HSPB1
	Potassium Ion Transmembrane Transport (GO:0071805)	2/137	0.631344	0.681027	0	0	0.937504	0.431162	SLC12A2;ATP1A1
	Positive Regulation Of T Cell Differentiation (GO:0045582)	1964-01-01	0.633813	0.682959	0	0	1.00492	0.458242	SOX4
	Positive Regulation Of Macroautophagy (GO:0016239)	1964-01-01	0.633813	0.682959	0	0	1.00492	0.458242	SESN2
	RNA Export From Nucleus (GO:0006405)	1965-01-01	0.639526	0.686911	0	0	0.989163	0.442184	NXF1
	Autophagosome Assembly (GO:0000045)	1965-01-01	0.639526	0.686911	0	0	0.989163	0.442184	ATG16L1
	Canonical Wnt Signaling Pathway (GO:0060070)	1965-01-01	0.639526	0.686911	0	0	0.989163	0.442184	FZD4
	Cellular Response To Light Stimulus (GO:0071482)	1965-01-01	0.639526	0.686911	0	0	0.989163	0.442184	MYC
	Regulation Of Tyrosine Phosphorylation Of STAT Protein (GO:0042509)	1965-01-01	0.639526	0.686911	0	0	0.989163	0.442184	HES1
	Positive Regulation Of Cell Cycle (GO:0045787)	1965-01-01	0.639526	0.686911	0	0	0.989163	0.442184	CITED2
	Cellular Response To BMP Stimulus (GO:0071773)	1966-01-01	0.645149	0.691477	0	0	0.973896	0.426832	SMAD6
	Response To Reactive Oxygen Species (GO:0000302)	1966-01-01	0.645149	0.691477	0	0	0.973896	0.426832	JUN
	Negative Regulation Of Endopeptidase Activity (GO:0010951)	1966-01-01	0.645149	0.691477	0	0	0.973896	0.426832	SERPINI1
	Negative Regulation Of Immune Response (GO:0050777)	1966-01-01	0.645149	0.691477	0	0	0.973896	0.426832	PLK2
	Cholesterol Metabolic Process (GO:0008203)	1967-01-01	0.650686	0.69593	0	0	0.959091	0.412149	SQLE
	tRNA Modification (GO:0006400)	1967-01-01	0.650686	0.69593	0	0	0.959091	0.412149	GON7
	Negative Regulation Of Cellular Catabolic Process (GO:0031330)	1967-01-01	0.650686	0.69593	0	0	0.959091	0.412149	EIF4G1
	Protein Secretion (GO:0009306)	1967-01-01	0.650686	0.69593	0	0	0.959091	0.412149	ANXA1
	Aerobic Electron Transport Chain (GO:0019646)	1968-01-01	0.656136	0.701015	0	0	0.944728	0.398097	NDUFC2
	Neuropeptide Signaling Pathway (GO:0007218)	1968-01-01	0.656136	0.701015	0	0	0.944728	0.398097	PNOC
	DNA Metabolic Process (GO:0006259)	4/288	0.65783	0.702452	0	0	0.89026	0.372849	TOP2A;MSH6;AXIN2;TOP1
	Regulation Of Endopeptidase Activity (GO:0052548)	1969-01-01	0.661501	0.704506	0	0	0.930787	0.384642	SERPINI1
	Regulation Of Heart Contraction (GO:0008016)	1969-01-01	0.661501	0.704506	0	0	0.930787	0.384642	SMAD7
	Regulation Of Monoatomic Ion Transmembrane Transporter Activity (GO:0032412)	1969-01-01	0.661501	0.704506	0	0	0.930787	0.384642	YWHAH
	Cellular Response To Calcium Ion (GO:0071277)	1969-01-01	0.661501	0.704506	0	0	0.930787	0.384642	CLIC4
	Establishment Of Protein Localization To Membrane (GO:0090150)	1969-01-01	0.661501	0.704506	0	0	0.930787	0.384642	ZDHHC3
	Protein Phosphorylation (GO:0006468)	7/500	0.663066	0.705799	0	0	0.896578	0.368387	BRD2;NUAK2;PLK2;TOP1;TRIB1;EPHB3;SMAD7
	Negative Regulation Of Response To External Stimulus (GO:0032102)	2/146	0.665656	0.706397	0	0	0.878506	0.357536	CLDN3;TRIB1
	Sensory Organ Development (GO:0007423)	1970-01-01	0.666783	0.706397	0	0	0.917251	0.371753	SIX4
	Negative Regulation Of Epithelial Cell Proliferation (GO:0050680)	1970-01-01	0.666783	0.706397	0	0	0.917251	0.371753	THBS1
	Neutrophil Chemotaxis (GO:0030593)	1970-01-01	0.666783	0.706397	0	0	0.917251	0.371753	EDN1
	Positive Regulation Of Protein Transport (GO:0051222)	1970-01-01	0.666783	0.706397	0	0	0.917251	0.371753	ADAM9
	Regulation Of Notch Signaling Pathway (GO:0008593)	1970-01-01	0.666783	0.706397	0	0	0.917251	0.371753	YTHDF2
	Regulation Of Actin Filament Polymerization (GO:0030833)	1970-01-01	0.666783	0.706397	0	0	0.917251	0.371753	MTPN
	Regulation Of Actin Filament-Based Process (GO:0032970)	1970-01-01	0.666783	0.706397	0	0	0.917251	0.371753	SH3BP1
	Regulation Of Cellular Biosynthetic Process (GO:0031326)	1970-01-01	0.666783	0.706397	0	0	0.917251	0.371753	MTPN
	Dephosphorylation (GO:0016311)	2/147	0.669305	0.708325	0	0	0.872403	0.350282	PPP2CB;PPM1G
	Protein Glycosylation (GO:0006486)	2/147	0.669305	0.708325	0	0	0.872403	0.350282	DPM1;MGAT1
	Myeloid Leukocyte Differentiation (GO:0002573)	1971-01-01	0.671983	0.710785	0	0	0.904101	0.359401	EPHA2
	Cellular Response To Hypoxia (GO:0071456)	1972-01-01	0.677101	0.715073	0	0	0.891322	0.347557	MYC
	Second-Messenger-Mediated Signaling (GO:0019932)	1972-01-01	0.677101	0.715073	0	0	0.891322	0.347557	EDN1
	Protein Targeting To Membrane (GO:0006612)	1972-01-01	0.677101	0.715073	0	0	0.891322	0.347557	ZDHHC3
	Neuron Development (GO:0048666)	2/150	0.680061	0.717823	0	0	0.854588	0.329505	BLOC1S4;EHD1
	DNA Replication (GO:0006260)	1973-01-01	0.682141	0.718888	0	0	0.878898	0.336196	TOP1
	Cellular Response To Decreased Oxygen Levels (GO:0036294)	1973-01-01	0.682141	0.718888	0	0	0.878898	0.336196	MYC
	Protein Tetramerization (GO:0051262)	1973-01-01	0.682141	0.718888	0	0	0.878898	0.336196	GLS
	Positive Regulation Of Lymphocyte Proliferation (GO:0050671)	1974-01-01	0.687101	0.723737	0	0	0.866814	0.325292	ANXA1
	Regulation Of Plasma Membrane Bounded Cell Projection Assembly (GO:0120032)	1975-01-01	0.691985	0.72812	0	0	0.855057	0.314824	EPHA2
	Regulation Of Stress Fiber Assembly (GO:0051492)	1975-01-01	0.691985	0.72812	0	0	0.855057	0.314824	S100A10
	Positive Regulation Of Interleukin-6 Production (GO:0032755)	1976-01-01	0.696793	0.732796	0	0	0.843613	0.30477	IFIH1
	Actomyosin Structure Organization (GO:0031032)	1977-01-01	0.701526	0.73662	0	0	0.83247	0.295109	SIX4
	Negative Regulation Of Blood Vessel Morphogenesis (GO:2000181)	1977-01-01	0.701526	0.73662	0	0	0.83247	0.295109	THBS1
	Neutrophil Migration (GO:1990266)	1977-01-01	0.701526	0.73662	0	0	0.83247	0.295109	EDN1
	Proteolysis Involved In Protein Catabolic Process (GO:0051603)	1978-01-01	0.706185	0.741126	0	0	0.821617	0.285823	ISG15
	Peptidyl-Serine Phosphorylation (GO:0018105)	2/158	0.707353	0.741966	0	0	0.810431	0.280592	PLK2;TOP1
	Regulation Of Cyclin-Dependent Protein Serine/Threonine Kinase Activity (GO:0000079)	1979-01-01	0.710771	0.74323	0	0	0.811042	0.276893	HEXIM1
	Cellular Response To UV (GO:0034644)	1979-01-01	0.710771	0.74323	0	0	0.811042	0.276893	MYC
	Response To Insulin (GO:0032868)	1979-01-01	0.710771	0.74323	0	0	0.811042	0.276893	PKM
	Positive Regulation Of Endocytosis (GO:0045807)	1979-01-01	0.710771	0.74323	0	0	0.811042	0.276893	AXL
	Positive Regulation Of Protein Localization To Membrane (GO:1905477)	1979-01-01	0.710771	0.74323	0	0	0.811042	0.276893	EPHA2
	Positive Regulation Of Protein Modification By Small Protein Conjugation Or Removal (GO:1903322)	1979-01-01	0.710771	0.74323	0	0	0.811042	0.276893	SMAD7
	Regulation Of Protein Localization To Plasma Membrane (GO:1903076)	1980-01-01	0.715287	0.746789	0	0	0.800735	0.268304	EPHA2
	Response To Type II Interferon (GO:0034341)	1980-01-01	0.715287	0.746789	0	0	0.800735	0.268304	IFITM3
	Wound Healing (GO:0042060)	1980-01-01	0.715287	0.746789	0	0	0.800735	0.268304	DSP
	Activation Of Protein Kinase Activity (GO:0032147)	1981-01-01	0.719732	0.750264	0	0	0.790685	0.260038	TNFRSF10A
	Cellular Response To Interleukin-1 (GO:0071347)	1981-01-01	0.719732	0.750264	0	0	0.790685	0.260038	EGR1
	Cytoskeleton-Dependent Cytokinesis (GO:0061640)	1981-01-01	0.719732	0.750264	0	0	0.790685	0.260038	EXOC8
	Calcium Ion Transmembrane Import Into Cytosol (GO:0097553)	1983-01-01	0.728415	0.758531	0	0	0.771322	0.244419	PLCB3
	Epigenetic Regulation Of Gene Expression (GO:0040029)	1983-01-01	0.728415	0.758531	0	0	0.771322	0.244419	RBBP5
	Peptidyl-Serine Modification (GO:0018209)	2/166	0.732679	0.762577	0	0	0.770582	0.239687	PLK2;TOP1
	Calcium-Mediated Signaling (GO:0019722)	1985-01-01	0.736831	0.765317	0	0	0.75288	0.229927	EDN1
	Cellular Respiration (GO:0045333)	1985-01-01	0.736831	0.765317	0	0	0.75288	0.229927	NDUFC2
	Response To Interleukin-1 (GO:0070555)	1985-01-01	0.736831	0.765317	0	0	0.75288	0.229927	ANXA1
	Epidermis Development (GO:0008544)	1985-01-01	0.736831	0.765317	0	0	0.75288	0.229927	DSP
	Exocytosis (GO:0006887)	1986-01-01	0.740941	0.769189	0	0	0.743985	0.223073	EXOC8
	Glucose Homeostasis (GO:0042593)	1987-01-01	0.744986	0.77299	0	0	0.735296	0.216463	SOX4
	Metal Ion Transport (GO:0030001)	2/171	0.747547	0.775248	0	0	0.747592	0.217518	SLC41A1;SLC3A2
	Positive Regulation Of Plasma Membrane Bounded Cell Projection Assembly (GO:0120034)	1988-01-01	0.748969	0.776323	0	0	0.726808	0.210089	AKIRIN1
	Cell-Cell Adhesion Via Plasma-Membrane Adhesion Molecules (GO:0098742)	2/172	0.750434	0.777441	0	0	0.743156	0.213363	CLDN6;CLDN4
	Cellular Response To Peptide Hormone Stimulus (GO:0071375)	1989-01-01	0.75289	0.777986	0	0	0.718512	0.20394	PKM
	Regulation Of Vesicle-Mediated Transport (GO:0060627)	1989-01-01	0.75289	0.777986	0	0	0.718512	0.20394	GAS1
	Sodium Ion Transport (GO:0006814)	1989-01-01	0.75289	0.777986	0	0	0.718512	0.20394	SLC12A2
	Positive Regulation Of DNA Repair (GO:0045739)	1989-01-01	0.75289	0.777986	0	0	0.718512	0.20394	USP1
	Positive Regulation Of Peptidyl-Serine Phosphorylation (GO:0033138)	1989-01-01	0.75289	0.777986	0	0	0.718512	0.20394	EIF4G1
	Regulation Of Neuron Projection Development (GO:0010975)	2/174	0.756123	0.780926	0	0	0.73444	0.205314	SERPINI1;EPHB3
	Mitochondrial Respiratory Chain Complex Assembly (GO:0033108)	1990-01-01	0.75675	0.781173	0	0	0.710402	0.198005	NDUFC2
	rRNA Metabolic Process (GO:0016072)	1991-01-01	0.760549	0.784292	0	0	0.702473	0.192277	NOP58
	Regulation Of Actin Cytoskeleton Organization (GO:0032956)	1991-01-01	0.760549	0.784292	0	0	0.702473	0.192277	SH3BP1
	Positive Regulation Of Hydrolase Activity (GO:0051345)	2/176	0.7617	0.785077	0	0	0.725923	0.197598	SH3BP1;S100A10
	Positive Regulation Of Neuron Projection Development (GO:0010976)	1992-01-01	0.76429	0.787343	0	0	0.694718	0.186746	SERPINI1
	Regulation Of Endothelial Cell Proliferation (GO:0001936)	1993-01-01	0.767972	0.789925	0	0	0.687132	0.181404	THBS1
	Positive Regulation Of Cellular Component Biogenesis (GO:0044089)	1993-01-01	0.767972	0.789925	0	0	0.687132	0.181404	CLDN3
	Protein O-linked Glycosylation (GO:0006493)	1993-01-01	0.767972	0.789925	0	0	0.687132	0.181404	DPM1
	Vesicle-Mediated Transport (GO:0016192)	5/411	0.768951	0.790528	0	0	0.776063	0.203894	EHD1;EXOC8;SYP;LDLR;S100A10
	Recombinational Repair (GO:0000725)	1995-01-01	0.775165	0.796511	0	0	0.672443	0.171257	CHD4
	Positive Regulation Of Supramolecular Fiber Organization (GO:1902905)	1996-01-01	0.778678	0.799713	0	0	0.665331	0.166438	EDN1
	Monocarboxylic Acid Metabolic Process (GO:0032787)	1997-01-01	0.782136	0.802855	0	0	0.658367	0.161778	PANK2
	Positive Regulation Of Signal Transduction (GO:0009967)	3/266	0.785423	0.805529	0	0	0.719446	0.17377	CITED2;AXL;KLK6
	Phosphatidylinositol Biosynthetic Process (GO:0006661)	1998-01-01	0.78554	0.805529	0	0	0.651546	0.157273	DPM1
	Cellular Response To Insulin Stimulus (GO:0032869)	1999-01-01	0.788892	0.808554	0	0	0.644865	0.152915	PKM
	Regulation Of Organelle Organization (GO:0033043)	1/100	0.792191	0.81111	0	0	0.638319	0.148698	CLIC4
	Protein Complex Oligomerization (GO:0051259)	1/100	0.792191	0.81111	0	0	0.638319	0.148698	EHD1
	Protein Catabolic Process (GO:0030163)	1/102	0.798635	0.817293	0	0	0.625615	0.14067	HSPA8
	Mitochondrial Gene Expression (GO:0140053)	1/103	0.801783	0.820097	0	0	0.61945	0.136847	TFAM
	Macroautophagy (GO:0016236)	1/104	0.804881	0.822849	0	0	0.613404	0.133146	ATG16L1
	Positive Regulation Of Stress-Activated MAPK Cascade (GO:0032874)	1/105	0.807931	0.825548	0	0	0.607475	0.129562	KLHDC10
	Positive Regulation Of T Cell Activation (GO:0050870)	1/107	0.813889	0.831214	0	0	0.595953	0.122725	ANXA1
	Monoatomic Cation Transmembrane Transport (GO:0098655)	3/281	0.815457	0.832394	0	0	0.680101	0.138745	SLC12A2;SLC41A1;ATP1A1
	Lipid Transport (GO:0006869)	1/108	0.816798	0.832919	0	0	0.590353	0.119466	LDLR
[truncated: 40 more rows]

## Sheet: Figure_5
Figure 5b:
	Fold Change over DMSO (avg)
		DMSO	4 ng/mL	16 ng/mL	64 ng/mL
	OVCAR4-SOX9OE	0.923209	3.42189	21.2137	62.9706
		1.03562	3.77835	24.1103	66.5956
		1.04117	3.9925	25.6515	68.1264
Figure 5c:															Figure 5d:
	OVCAR4-FUW-tetO-SOX9 Relative Apoptosis (Green Caspase 3/7 mean integrated intensity / % Confluence) (au) (Graphed at 1/1000)															Kuramochi-FUW-tetO-SOX9 Relative Apoptosis (Green Caspase 3/7 mean integrated intensity / % Confluence) (au) (Graphed at 1/1000)
	Hours Elapsed	DMSO			65 ng/mL DOX			DMSO + 50 uM Carboplatin			64 ng/mL DOX + 50 uM Carboplatin					Hours Elapsed	+ DMSO			+ 1 µg/mL DOX			+ DMSO + 5 µM Carboplatin			+ 1 µg/mL DOX + 5 µM Carboplatin
	0	5409.23	4698.23	5310.67	2809.81	3288.09	8751.71	3401.97	6705.27	3647.8	2750.7	4689.55	3616.07			0	1234.23	3705.12	1707.19	1505.92	368.593	2012.57	3980.65	1448.24	2509.86	2035.48	745.614	3781.43
	2	5804.71	4779.75	6552.73	3426.11	3989.49	4182.06	4228.39	4463.87	3564.17	3643.97	4488.55	4026.74			2	2248.16	3409.52	4204.4	496.553	126.512	1244.04	3235.25	585.956	2707.58	1662.93	514.882	2978.71
	4	7144.64	5474.95	7777.61	7835	5042.55	4958.46	9600.34	9907.41	3846.61	4948.85	5080.59	6524.48			4	2326.15	3098.65	2743.69	388.063	438.183	1440.95	3940.95	1237.54	2663.08	973.158	1051.67	4208.45
	6	7685.09	6729.33	25242.3	4595.7	5418.03	5394.92	11894.2	8484.59	4821.69	5681.92	15659.3	51303.9			6	2955.25	4890.49	2155.27	511.61	403.7	1109.66	3830.4	1762.74	2165.5	786.034	1558.35	4768.27
	8	8432.81	7419.76	35789.6	16765.8	8597.5	6553.92	6053.83	7881.13	7645.32	5234.32	6349.38	5920.03			8	2041.07	3556.91	2759.83	904.368	582.025	1767.67	2610.24	1643.96	3294.54	1030.21	687.614	3854.58
	10	8396.11	13943	7924.05	5946.8	6951.04	10300.8	5035.13	8444.32	5849.01	5680.85	14253.3	6058.26			10	2993.09	4584.81	3785.95	1197.37	494.553	1727.11	2947.71	1057.56	3193.04	890.907	1285.56	3425.18
	12	9951.53	8243.15	7736.86	17671	6871.71	7786.4	3705.6	13470.8	4824.05	5786.69	12420.7	6096.64			12	2415.9	6579.02	3739.91	1387.7	1266.43	2226.01	3460.64	1658.67	3569.47	1060.45	1612.51	3031.61
	14	8979.3	10847.8	7153.53	6667.69	7088.24	8003.73	3465.31	6811.35	5306.3	5448.88	6121.63	5360.19			14	2689.26	5928.56	3505.71	1718.3	2154.47	2241.51	3446.25	1836.7	3355.75	982.658	1543.74	2841.49
	16	8797.73	7371.59	7437.66	6502.72	5952.81	6444.14	3467.14	13724	4380.22	4730.14	5489.77	4384.16			16	2353.12	5498.05	3339.28	1545.43	1344.7	2816.37	3327.04	2205.53	4199.17	1175.35	1297.42	2990.17
	18	7870.71	6809.89	7097.17	6441.01	6046.47	6223.94	3334.71	5363.97	4388.82	4132.65	5171.74	4228.53			18	2087.47	5509.26	2989.06	1478.1	919.439	2452.43	2764.25	2133.16	3492.67	1802.49	1605.75	3227.99
	20	8152.42	7149.64	7985.38	5904.35	6245.58	6174.95	3714.16	5043.89	4328.61	3933.11	5001.35	4615.95			20	3011.3	3882.37	3652.47	1626.5	800.254	2890.47	3651.15	2437.11	3219.12	2471.31	2375.21	2950.51
	22	8031.08	6567.4	8054.07	5929.14	6883.56	6351.23	4080.85	5089.92	4417.8	3799.61	5750.75	4119.11			22	3472.37	5599.33	2750.17	2208.81	1044.86	2730.31	3157.11	2995.78	2974.77	2282.42	2202.54	3533.99
	24	8034.3	7245.02	8332.72	6095.36	6943.6	6080.05	4213.49	5132.58	4535.8	3869.02	4752.25	4150.4			24	2907.14	6353.13	3311.66	2666.09	1150.68	2578.89	3388.49	2199.95	2637.94	2295.35	2043.32	4506.99
	26	8697.39	7604.97	10317.8	6455.33	7733.29	6044.11	4232.4	4941.72	4730.46	3786.61	5626.16	4454.9			26	2900.96	7120.14	2662.46	2968.98	1555.55	3189.87	3951.53	2535.91	2579.17	2827.28	2815.7	5297.4
	28	7725.46	8463.52	7489.97	7046.47	7528.72	6538.94	4495.55	5299.56	4785.47	3805.92	5024.4	5243.35			28	4045.29	6229.76	3281.73	3119.42	1973.43	3090.81	3502.01	1855.98	2689.96	3270.53	2982.72	5686.53
	30	8277.87	8693.59	8327.7	7934.9	7173.69	6375.41	4345.15	5748.02	4836.62	4247.6	4549.16	5345.25			30	4170.76	5382.54	4353.12	3543.24	1903.08	2778.07	3764.82	2204.04	3787.55	3496.01	3483.9	5840.61
	32	8602.41	9122.39	8434.37	7752.39	7487.43	6793.95	4058.72	5830.4	4908	4218.96	4381.09	5323.45			32	3964.73	5054.36	3292.85	3993.33	1983.99	2985.57	4886.23	2696.11	3403.49	4527.39	4157.96	5872.52
	34	9206.62	9218.59	8796.21	7737.31	7701.47	6774.95	4357.17	5988.51	4698.77	4323.94	4418.48	5092.98			34	3651.7	4630.13	2935.74	4621.76	2535.09	2925.17	4743.66	2585.1	4079.86	4838.91	5212.26	6194.36
	36	9719.68	9309.49	8479.32	8041.35	7386.3	7168.26	4300.6	5991.86	4838.07	4636.03	3928.47	4925.75			36	3599.29	5003.03	3199.91	4423.23	2331.36	3125.12	5324.4	3010.26	4619.17	6426.5	5243.32	6252.9
	38	10869.3	9788.41	8801.17	7968.12	6906.5	7006.41	4659.51	6212.78	5129.11	4632.12	4415.65	4893.13			38	3967.08	4429.09	3046.94	4708.99	2764.65	3272.41	5168.66	3392.16	4305.54	5812.15	5439.34	7418.48
	40	10431.7	10208	8983.98	7972.49	7038.49	7045.97	4967.1	6799.59	5343.53	4862.32	4483.17	5148			40	3506.64	4304.4	3282.5	4945.79	2868.25	3529.84	4815.74	3479.96	4476.78	6644.2	5263.68	7620.85
	42	10034	10607.3	9733.52	8009.17	7190.68	6569.11	5664.04	6726.12	5407.95	5026.67	4613.85	5607.57			42	4158.91	3863.19	3616.34	4511.34	2904.61	3697.84	5041.49	3141.27	4932.11	6494.8	5747.54	7624.04
	44	10641	10359.4	10212.7	7693.8	6963.53	6810	6482.95	6931.56	5489.66	5192.79	4936.91	5798.18			44	3864.41	3806.73	3733.18	4777.87	3477.74	3744.8	4908.41	3039.37	4846.03	6430.31	6303.54	8837.31
	46	10495	11972.4	9974.96	7818.85	7343.85	7027.35	6789.6	7315.08	5721.6	5125.58	5505.77	5699.8			46	3625.43	3929.4	3514.59	5088.75	4308.75	4682.49	5825.38	3150.95	6284.75	6670.63	7497.77	8669.96
	48	11173.2	11342.1	10869	7900.96	7370.9	7042.96	7214.8	7525.3	6129.28	5376.53	5701.42	5595.41			48	2930.77	4327.58	3830.93	5739.37	5491.38	4946.24	6956.89	2726.11	5425.8	6448.06	7803.68	8904.75
	50	12136.4	11768.5	12194.9	7900.49	6999.41	7514.39	7747.07	7868.5	6560.41	5447.63	6212.49	5998.65			50	3582.17	4057.43	4344.99	6343.03	6053.96	5091.27	8515.93	3593.98	5372.74	7845.57	8647.5	9272.32
	52	13304.7	12593.6	12494.4	8281.08	7434.88	7638.38	8259.01	8674.76	7238.99	5814.36	6533.97	6088.15			52	4420.08	5450.26	5256.89	6563.61	6663	4999.84	9456.18	4472.86	5573.87	8139.58	9608.94	9116.79
	54	13716.7	13431.5	13211.6	8241.47	7910.96	7287.65	8866.68	9758.79	8074.55	6033.01	6931.66	6377.72			54	4909.96	4889.3	5672.98	6766.89	7467.97	5555.06	9552.37	4960.21	6134.33	8649.37	12153.8	9215.49
	56	14345.1	14377.2	14032.7	8033.17	8047.32	7092.13	9838.93	10908.1	9136.45	6595.39	7087.07	7005.15			56	9869.25	4902.44	6829.47	8340.94	7457.88	6153.69	10452.1	6515.45	6991.89	11393.3	11587	10887
	58	15267.5	15474.3	14845.7	8808.26	7925.7	7327.66	10931.1	12547.6	10721.5	7208.76	7803.07	7495.95			58	6380.31	5270.38	7244.12	8940.36	7597.9	6608.22	12597	7361.59	8352.82	14498.2	11493.1	12689.8
	60	16732.1	15706.2	17089.2	9144.05	8377.29	7228.82	12474.1	12745.3	11761.8	7646.63	8645.64	8529.55			60	5922.11	8848.9	6774.52	9142.68	7977.5	7458.03	12343.1	8142.6	9323.07	14345.9	13817.2	14475.4
	62	16051.9	16505.9	17046.5	9119.62	8404.39	7692.44	13598.5	13416.5	12439	8526.21	9394.03	9183.43			62	6254.28	6303.38	7592.85	9466.66	9094.03	7179.41	15197.6	10849.1	13130.9	14541	13727.1	15092.6
	64	18084.1	17030	17720.1	13476.4	9053.02	8659.68	15106.1	14474.5	13959.2	9445.39	10046.4	9899.51			64	6577.68	6540.09	7100.35	9629.01	10255.5	6620.64	18469.7	13791.7	14409.4	15783.4	15451.9	15915.5
	66	21412.8	17424.6	18171.7	9891.14	9875.62	9157.1	16567.5	16005.4	15050.1	10337.8	11065.4	10336.2			66	7220.6	8898.07	7319.83	10048	11216.1	7127.38	21772.2	17051.8	15728.4	16682.9	16001.5	17242.7
	68	19835.4	17799.9	18470.4	10106.7	10061.4	8971.87	17888.7	17535.6	16791.3	11204.1	11714.3	11091.3			68	11769.2	7849.24	8201.13	10890.1	12864	7637.13	24251.5	18823	17400.4	16631	18948.1	18048
	70	20617.4	18097.4	18785.1	10576	10696.9	9579.03	18876.5	18348	18032.7	11864.6	12861.3	11981.8			70	8428.41	8146.88	7849.07	11940.2	11756.1	7474.25	26542.2	19897.4	17229.8	17266.4	22557	19897.1
	72	21193.4	18241.8	19626	10785.4	11394.9	9390.13	19925.2	20535.6	18752.5	12699.1	14115.3	12657.5			72	8489.77	9079.52	9202.06	12084.8	13286.2	8736.79	30164.3	21020.4	19510.6	20011.2	23648.4	22284.6
	74	23187.7	18639.7	20317.5	11804.4	12302.9	9647.35	21604.3	22861	20662.8	13811.5	14997.9	13543			74	9831.85	8365.37	8719	13005.2	13436.7	10252.1	32301.3	22564.7	21813.2	20566.8	22981.4	22353.6
	76	22020.9	19597.5	20405.4	11799.3	12299.9	9167.98	23647.5	24458.4	22427.7	14067.9	16497.1	14833.8			76	10107.2	10325.2	8287.69	13593.8	12776.1	10228.2	33778.3	27361.7	23446.1	22769.4	23328.6	21346.3
	78	22704.4	20308.3	20351.9	11777	12532.5	9469.57	26182.5	27387.3	24888.7	15421.5	18028.1	15324.3			78	11160.8	11223.5	9403.2	14027.9	13067.9	9973.26	39083.3	29578	29003.8	24426.3	25173.3	23738.3
	80	23014	20750.1	20122.9	11547.8	11942.7	10047.2	28072.8	31972.5	27705.3	17168.4	19442.6	15897			80	13258.8	10547.7	10585.5	14519.3	13454.2	9718.39	40669.3	35390.6	30994.4	26902.2	24399.2	25888.8
	82	23335.7	20608.7	20547.8	12133.2	12329.3	10808.1	31588.1	36266.2	30366.5	18788.8	20273.6	17246.8			82	12855.5	11176.5	10798.8	14642.5	13707.9	9889.28	44518.1	39383.3	34591.4	30468.8	26621.2	29141.6
	84	24306.8	20485.5	20848.4	12722.7	12483	11179.6	37149.4	40208	34268	20002.2	21924.4	18175			84	13651.9	13542.8	11433.6	13831.8	13919.3	9962.49	49777.7	40576.5	38491.1	31165.3	28405.5	33371.5
	86	24707.6	21499.8	21127.2	13319.7	13532.9	12400.9	44030.5	48094	39342	21577.4	24376.6	19689.7			86	14478	12318.9	13205	13849.4	14614.5	9987.31	54818.5	46541.1	45642	34822.9	30606.1	34704.9
	88	24787.3	22032.7	21707.5	14334.7	14533.8	13215	53448.6	57140.8	42983	23093.7	24631.4	21396.4			88	14332.8	12719.1	13601.1	13723.6	16398.4	10684.5	57484.5	48654.2	46943.7	35070.7	30620.5	40481
	90	25845	23438.2	22464.1	15457.3	15665.2	14396.5	62862.9	63150.1	49196.1	25315.4	27041	22613.3			90	15147.2	14607.9	14379.5	14692.2	15404.2	10396.6	61549.9	52602.5	50887	36995	30862.4	41841.9
																92	16781.8	15366.3	15171.4	14952.5	15225.3	11337.7	72254.3	59485.4	56100	37294.4	33267	44336
Figure 5e:																94	17119.2	16141.4	16072.7	15215.2	14770.7	11270.1	75946.5	64495.2	56069.6	40504.8	36076	46475.3
	Relative Apoptosis at Final Timepoint (au)															96	17138.5	20615.2	16777.5	15660	15240.1	12427.8	82531.4	68492.4	65390.6	44077.8	36490.9	47321.3
		DMSO			DOX											98	19626.2	23703	19023	16070.8	16343	12886.3	91443.4	73523.6	70752.4	45308.9	40438	48315.3
	OVCAR4	62862.9	63150.1	49196.1	25315.4	27041	22613.3									100	20603.9	21800.4	20535.3	17229.2	16149.1	13467.6	96100.2	78742.9	73614.8	48896.5	41927	52680
	OVCAR3	169058	86410	189283	57918.3	48177.2	72643									102	20739.8	25184.3	23558.9	18614.8	16351.9	12992.3	105020	80794.1	79646.8	53971.7	43650.2	52349.9
	Kuramochi	136777	106410	111986	68484.7	55950.7	69514.4									104	21805.2	27032.2	28010.8	19162.9	16445.7	13810.4	113625	83707.8	86124.6	55944.4	45884.2	56333.9
	FT190	32036.4	37845.3	22558	38553.2	46512.2	45631.2									106	22127.5	26436	30525.5	19142.2	17084.1	14124.2	119305	88343	90108.8	58540.9	48413.6	60916.8
																108	25469.3	27721.5	33839.3	19922.2	17397.1	14055.5	121808	93582.8	96402.7	61610.6	52662	63107.2
																110	27538.8	31088.4	37624.8	21323.3	19144.8	14783.7	128561	97171.2	102676	65199.1	54131.5	65983.1
																112	29452.4	34563.6	38120.1	21512.3	19733.5	15354.1	132243	100290	106814	68557.5	53077.8	69118
																114	32173.6	36763.2	42811.5	22489	21128.7	16925.2	136777	106410	111986	68484.7	55950.7	69514.4
Figure 5g:
	Fold Change over NTsgRNA (avg)
		NT	SOX9-sg1	SOX9-sg2
	OVCAR4-dCas9-VPR	0.935671	3.31496	3.45823
		1.1164	3.21319	4.01635
		0.947934	3.03539	3.62875
Figure 5h:
		OVCAR4-dCas9-VPR MTT % Absorbance											OVCAR4-dCas9-VPR MTT Absorbance Normalized to lowest dose
	[Cisplatin] (uM)	NTsg			SOX9-sg1			SOX9-sg2				[Cisplatin] (uM)	NTsg			SOX9-sg1			SOX9-sg5
	100	0	0	0	0	0	0	0	0	0		100	1.03114	1.10298	1.46218	2.16082	1.77011	2.29105	0.0930022	1.88662	0.212577
	50	-1.13032	-0.759805	-1.28729	-1.65943	-2.19089	-2.5241	-0.0458737	-1.51904	-0.47489		50	0.166908	0.238747	0.095068	0.542647	-0.531794	-0.0108529	0.0531441	0.212577	-0.265721
	25	0.281875	-1.58088	-1.8961	-0.75793	0.247908	-0.285612	4.62865	0.575066	6.52578		25	1.24666	-0.695169	-0.55149	1.42173	2.03058	2.03058	4.11469	2.52036	6.78518
	12.5	6.1073	0.884229	2.29994	2.53756	1.58042	1.49946	6.18836	3.07064	5.18026
	6.25	10.2697	3.66324	3.65284	24.8748	17.0747	26.6333	14.0328	12.0764	15.4695		12.5	5.70073	2.10874	3.90473	4.63529	3.43061	3.65852	5.46986	5.27057	5.43
	3.125	46.0678	37.0934	24.6432	65.6093	53.8271	92.5027	61.9249	57.6838	86.9405		6.25	8.88323	5.26969	5.34153	26.4171	19.71	26.5799	12.2856	15.1952	15.7931
	1.5625	86.8458	52.3148	71.589	88.3139	69.9411	63.9414	94.4952	69.6192	87.732		3.125	36.2542	43.2945	27.6334	66.1389	58.3247	86.6509	53.8975	65.4563	87.7768
	0.78125	147.919	56.4201	68.8832	64.6077	61.8841	78.2221	91.284	71.0659	84.5661		1.5625	67.4326	60.6079	77.4902	88.2788	75.2553	60.6039	82.1967	78.6095	88.574
	0.390625	100	100	100	100	100	100	100	100	100		0.390625	77.4902	114.847	107.663	99.6744	106.837	93.4882	86.9797	112.09	100.93
Figure 5h Inset:
	OVCAR4-dCas9-VPR IC50s
		NTsg	SOX9-sg1	SOX9-sg2
	Rep 1 IC50	2.489	4.742	3.646
	Rep 2 IC50	0.3505	3.442	3.56
	Rep 3 IC50	2.251	6.064	4.842
Figure 5i:
	OVCAR4-FUW-tetO-SOX9			OVCAR4-VPR
	Tumor Volume (pixels^3)			Tumor Volume (pixels^3)
	+ DMSO	+ 0.1 µg/mL DOX		NTsg3	SOX9sg1
	233313205	327060694		149301727	188178885
	276092480	145555322		9.93713e+07	172787154
	249168399	334245036		115414977	187353331
	263622373	330455059		155181813	161375514
	238423945	402716369		134725913	167897891
	227863537	354353812		146600801	162938387
	302710773	344351351		9.51917e+07	176080668
	264788696	285433490		148354928	156026653
	235717943	324297534		149490010	169426550
	229172003	225457962		139690307	184604117
	267805961	217203482		133435549	160353917
	238973463	320244293		143282896	165495721
	318621829	209061111		144890784	137543760
	205521906	305656232		126076301	168150520
	316205545	333037729		119579323	240754974
	262352125	266310272		140316507	251361538
	227546846	233148243		174037369	199160296
	263682837	399421567		126146608	208692302
	306781010	276964652		150362015	211116706
	284925529	301890580		153138806	197568415
	307527718	274319450		172921924	125569609
	286345635	438651752		158070961	122915571
	419396553	369097868		147774038	151338841
	454701386	420622105		125681458	177160341
	362644873	394293865		135297480	157350358
	360651560	334470654		150676826	161848581
	306566819	441919425		144068531	132591949
	406651506	262290175		143351070	158094441
	423052564	339148503		146039853	217228840
	381714746	391240022		156904471	223873294
	398174994	403210313		117796487	230685340
	445110859	231559431		160920454	191870887
	402022989	378361741		94331341	190377228
	132059603	431066191		165501171	177174278
	382658344	279323846		135760160	161127001
	137335028	360784039
	236940665	352339907
	107103364	357373912
	203975285	405040302
	468535791	229452225
	438198391	314482783
	425584740	422438926
	360135929	378265727
	344550516	513435776
	421987500	376537968
	344819318	363500777
	381304416	427331101
	366071631	367232262
	368589805	298754906
	388817865	376050691
	388627714	313289672
	357646888	354746337
	341411853	345227440
	417177065	323343304
	247619488	352346917
	121497630	338782577
	112197131	400601754
	192380619	303109064
	329519673	353412169
	173873224
	360167707
Figure 5k:
	OVCAR4-FUW-tetO-SOX9
	% Cells ALDH (+)
	+ DMSO	+ 0.1 µg/mL DOX
	5.1567	22.3757
	13.856	16.8754
	11.281	28.2881
Figure 5n (Top)											Figure 5n (Bottom)
	Term	Overlap	P-value	Adjusted P-value	Old P-value	Old Adjusted P-value	Odds Ratio	Combined Score	Genes			Term	Overlap	P-value	Adjusted P-value	Old P-value	Old Adjusted P-value	Odds Ratio	Combined Score	Genes
	Regulation Of Mitotic Cell Cycle (GO:0007346)	7/125	9.87e-06	0.0104835	0	0	10.4677	120.649	SDCBP;CYLD;RPS6KB1;CAV2;DYNLT3;SOX9;NKX3-1			Epithelium Development (GO:0060429)	10/154	8.84e-06	0.0130539	0	0	6.43147	74.8351	VIL1;CBR1;CPT1A;SOX17;KRT17;PTCH1;DVL1;DAG1;TAGLN2;ACTL8
	Regulation Of Phosphatidylinositol 3-Kinase Signaling (GO:0014066)	1990-05-01	0.000201	0.0736958	0	0	10.2147	86.9376	F2RL1;SOX9;PTPN13;RAPGEF3;NKX3-1			Positive Regulation Of Ubiquitin Protein Ligase Activity (GO:1904668)	2025-03-08	7.25e-05	0.0424393	0	0	54.1726	516.359	CDC20;FZR1;PLK1
	Endothelial Cell Development (GO:0001885)	2025-03-20	0.000217	0.0736958	0	0	30.2191	254.854	MSN;F2RL1;RAPGEF3			Protein Localization To Nuclear Envelope (GO:0090435)	2025-03-09	0.000108	0.0424393	0	0	45.1416	412.345	LMNA;PLK1;LMNB2
	Cellular Response To Organic Cyclic Compound (GO:0071407)	6/152	0.000299	0.0736958	0	0	7.17723	58.244	CDH1;MSN;CCL2;CFTR;RAPGEF3;NKX3-1			Epithelial Cell Differentiation (GO:0030855)	8/132	0.000115	0.0424393	0	0	5.92523	53.7447	VIL1;CBR1;CPT1A;KRT17;AKT2;FZD7;TAGLN2;ACTL8
	Response To Testosterone (GO:0033574)	2025-02-05	0.000347	0.0736958	0	0	113.265	902.301	MSN;NKX3-1			Nucleosome Organization (GO:0034728)	1975-06-01	0.000186	0.0548894	0	0	7.93438	68.157	H2AX;CHAF1A;H2BC8;SSRP1;ARID2;ASF1B
	Establishment Of Endothelial Barrier (GO:0061028)	2025-03-28	0.000604	0.106832	0	0	20.5407	152.261	MSN;F2RL1;RAPGEF3			Nucleosome Assembly (GO:0006334)	1954-05-01	0.000327	0.070639	0	0	9.27725	74.4481	H2AX;CHAF1A;H2BC8;SSRP1;ASF1B
	Negative Regulation Of Epithelial Cell Proliferation (GO:0050680)	1970-04-01	0.000807	0.117342	0	0	10.4427	74.3746	CAV2;PTPRM;SOX9;NKX3-1			Regulation Of Gene Expression (GO:0010468)	26/1127	0.000335	0.070639	0	0	2.25028	18.0053	GPI;DNMT1;TMPRSS4;MAZ;VTCN1;TOB2;PTBP1;GJA1;SOX17;POLR2A;PPP2R1A;KHSRP;DVL1;RBBP7;SLC38A2;TEAD2;KDM4A;MAP2K2;FZD7;UPK3B;DNM2;KRT17;CARM1;FGF18;SLC2A4RG;MCM2
	Negative Regulation Of Epithelial Cell Migration (GO:0010633)	1933-03-01	0.000984	0.117342	0	0	17.1129	118.493	PTPRM;ADAMTS9;PFN2			protein-DNA Complex Assembly (GO:0065004)	1959-05-01	0.000495	0.0913841	0	0	8.41611	64.0494	H2AX;CHAF1A;H2BC8;SSRP1;ASF1B
	Gland Development (GO:0048732)	1974-04-01	0.000994	0.117342	0	0	9.84398	68.0548	NKX2-1;MSN;SOX9;NKX3-1			Nuclear Migration (GO:0007097)	2025-03-16	0.000679	0.101742	0	0	20.8272	151.931	TMEM201;LMNA;LMNB2
	Transferrin Transport (GO:0033572)	2025-02-09	0.00122976	0.1306	0	0	48.5324	325.212	STEAP3;CLTC			Regulation Of Ubiquitin Protein Ligase Activity (GO:1904666)	2025-03-17	0.000818	0.101742	0	0	19.3386	137.475	CDC20;FZR1;PLK1
	Negative Regulation Of Endothelial Cell Proliferation (GO:0001937)	1937-03-01	0.00137686	0.13293	0	0	15.0966	99.4556	CAV2;PTPRM;CCL2			Regulation Of DNA-templated DNA Replication (GO:0090329)	2025-03-17	0.000818	0.101742	0	0	19.3386	137.475	CDT1;MCM7;MCM2
	Regulation Of Programmed Necrotic Cell Death (GO:0062098)	2025-02-10	0.00153122	0.135513	0	0	42.4637	275.236	CYLD;BIRC2			Chromatin Organization (GO:0006325)	10/268	0.000859	0.101742	0	0	3.56882	25.1966	H2AX;KDM4A;H2BC8;CHAF1A;TRIM28;RBBP7;SSRP1;ARID2;ZBTB7A;ASF1B
	Branching Morphogenesis Of An Epithelial Tube (GO:0048754)	1942-03-01	0.00199082	0.162635	0	0	13.1578	81.8312	NKX2-1;NPNT;NKX3-1			Regulation Of Receptor-Mediated Endocytosis (GO:0048259)	1939-04-01	0.000896	0.101742	0	0	10.3502	72.6321	UNC45A;ARF1;SGIP1;FLOT1
	Regulation Of Epithelial Cell Migration (GO:0010632)	1950-03-01	0.00328372	0.23678	0	0	10.9138	62.4136	MACF1;SOX9;PFN2			DNA Replication-Dependent Chromatin Assembly (GO:0006335)	2025-02-05	0.00119982	0.119772	0	0	59.9242	403.026	CHAF1A;ASF1B
	Cellular Response To Organonitrogen Compound (GO:0071417)	4/105	0.00358801	0.23678	0	0	6.81188	38.352	CDH1;SOX9;CFTR;RAPGEF3			Positive Regulation Of Developmental Process (GO:0051094)	9/233	0.0012172	0.119772	0	0	3.68851	24.7543	CDC20;VIL1;GJA1;DVL1;DAG1;ADGRL1;RBBP7;ARID2;PACSIN1
	Monoatomic Anion Transmembrane Transport (GO:0098656)	1954-03-01	0.00408464	0.23678	0	0	10.0558	55.3121	LRRC8C;LRRC8B;CFTR			Negative Regulation Of Transforming Growth Factor Beta Receptor Signaling Pathway (GO:0030512)	1977-05-01	0.00166387	0.153492	0	0	6.30632	40.3517	SPRED2;RBBP7;LTBP1;ZBTB7A;VASN
	Extracellular Structure Organization (GO:0043062)	4/109	0.00410068	0.23678	0	0	6.55106	36.0085	MMP7;TGFBI;NPNT;ADAMTS9			Negative Regulation Of Smooth Muscle Cell Apoptotic Process (GO:0034392)	2025-02-06	0.00178657	0.155116	0	0	44.9409	284.362	DNMT1;DIPK2A
	Response To Lipid (GO:0033993)	4/110	0.00423618	0.23678	0	0	6.48893	35.4561	SLPI;SOX9;IFNAR1;NKX3-1			Positive Regulation Of Transport (GO:0051050)	1950-04-01	0.00228157	0.176648	0	0	7.87076	47.877	CD151;AKT2;FLOT1;ACTB
	External Encapsulating Structure Organization (GO:0045229)	4/110	0.00423618	0.23678	0	0	6.48893	35.4561	MMP7;TGFBI;NPNT;ADAMTS9			Regulation Of Triglyceride Metabolic Process (GO:0090207)	2025-02-07	0.00248292	0.176648	0	0	35.9509	215.645	SREBF1;MBOAT7
	Cellular Response To Tumor Necrosis Factor (GO:0071356)	4/119	0.005594	0.248482	0	0	5.97837	31.0042	CCL2;NPNT;BIRC2;NKX3-1			Fructose Metabolic Process (GO:0006000)	2025-02-07	0.00248292	0.176648	0	0	35.9509	215.645	KHSRP;ALDOA
	Autophagosome Organization (GO:1905037)	1961-03-01	0.00575103	0.248482	0	0	8.83903	45.595	VMP1;MAP1LC3B;RB1CC1			ATP Biosynthetic Process (GO:0006754)	2025-03-25	0.00259115	0.176648	0	0	12.3014	73.2627	ALDOA;ATP5F1D;ATP5MF
	Regulation Of Necroptotic Process (GO:0060544)	2025-02-20	0.0062188	0.248482	0	0	18.8632	95.8287	CYLD;BIRC2			Negative Regulation Of Growth (GO:0045926)	6/124	0.00263296	0.176648	0	0	4.62806	27.489	GJA1;SOX17;PPP2R1A;MT1L;TMPRSS4;RBBP7
	Regulation Of Spindle Organization (GO:0090224)	2025-02-20	0.0062188	0.248482	0	0	18.8632	95.8287	CLTC;MAP9			Protein-Containing Complex Organization (GO:0043933)	6/126	0.00285158	0.179656	0	0	4.55046	26.6652	SLC9A3R2;VIL1;PPP2R1A;TUBGCP2;SLC2A1;TEAD2
	Autophagosome Assembly (GO:0000045)	1965-03-01	0.00686105	0.248482	0	0	8.2671	41.1858	VMP1;MAP1LC3B;RB1CC1			Positive Regulation Of DNA Repair (GO:0045739)	1989-05-01	0.00314083	0.179656	0	0	5.40213	31.1339	H2AX;TRIM28;PARP1;ARID2;ACTB
	Cytosolic Transport (GO:0016482)	4/127	0.00702178	0.248482	0	0	5.58727	27.7058	HOOK1;VPS13C;CLTC;GCC2			Positive Regulation Of Ubiquitin-Protein Transferase Activity (GO:0051443)	2025-03-27	0.00324199	0.179656	0	0	11.2751	64.6241	CDC20;FZR1;PLK1
	Positive Regulation Of Phosphatidylinositol 3-Kinase Signaling (GO:0014068)	1969-03-01	0.00808987	0.248482	0	0	7.7645	37.4027	F2RL1;SOX9;NKX3-1			Cyclooxygenase Pathway (GO:0019371)	2025-02-08	0.00328639	0.179656	0	0	29.9576	171.296	CBR1;PTGS1
	Regulation Of Intracellular Signal Transduction (GO:1902531)	6/297	0.00873816	0.248482	0	0	3.57449	16.9433	AKAP12;CYLD;F2RL1;PTPN13;MLF1;RAPGEF3			Glutamine Transport (GO:0006868)	2025-02-08	0.00328639	0.179656	0	0	29.9576	171.296	SLC38A1;SLC38A2
	ERK1 And ERK2 Cascade (GO:0070371)	2025-02-24	0.00889476	0.248482	0	0	15.4305	72.8671	DUSP5;SOX9			Regulation Of Cell Migration (GO:0030334)	12/434	0.00347053	0.182947	0	0	2.62099	14.8438	VIL1;CD151;AKT2;TRIP6;LMNA;FGF18;MAZ;DAG1;PLXNB2;AMOTL2;RBBP7;ARID2
	Iron Ion Transport (GO:0006826)	2025-02-24	0.00889476	0.248482	0	0	15.4305	72.8671	STEAP3;CLTC			Establishment Of Mitotic Spindle Orientation (GO:0000132)	2025-03-29	0.00398459	0.199714	0	0	10.4067	57.5006	NSFL1C;GJA1;PLK1
	Protein Kinase B Signaling (GO:0043491)	2025-02-24	0.00889476	0.248482	0	0	15.4305	72.8671	CCL2;NKX3-1			Glucose Metabolic Process (GO:0006006)	1959-04-01	0.00417278	0.199714	0	0	6.57982	36.0519	GPI;G6PD;KRT17;KHSRP
	Negative Regulation Of Cell Adhesion (GO:0007162)	1972-03-01	0.00909112	0.248482	0	0	7.42579	34.9046	CDH1;TGFBI;B4GALNT2			Nucleobase-Containing Compound Biosynthetic Process (GO:0034654)	2025-02-09	0.00419454	0.199714	0	0	25.6766	140.553	POLD1;POLD2
	Cellular Response To Cytokine Stimulus (GO:0071345)	6/308	0.0103348	0.248482	0	0	3.44236	15.7393	CCL2;LIFR;SOX9;NPNT;IFNAR1;NKX3-1			Cytoplasmic Translational Initiation (GO:0002183)	2025-03-30	0.00439146	0.200753	0	0	10.0208	54.3938	EIF3I;EIF3B;EIF4G1
	cAMP-mediated Signaling (GO:0019933)	2025-02-26	0.0103932	0.248482	0	0	14.1432	64.5862	SOX9;RAPGEF3			Central Nervous System Development (GO:0007417)	9/283	0.00448838	0.200753	0	0	3.00771	16.2605	BAG6;TUBGCP2;PTCH1;MAST1;SLC2A1;PLXNB2;MAL;LSR;RBBP7
	Positive Regulation Of Protein Modification Process (GO:0031401)	5/225	0.0111783	0.248482	0	0	3.91966	17.6141	FXR1;NNMT;RB1CC1;SOX9;NKX3-1			Cellular Response To Cholesterol (GO:0071397)	2025-02-10	0.00520497	0.205635	0	0	22.4659	118.129	GRAMD1A;PTCH1
	Clathrin-Dependent Endocytosis (GO:0072583)	2025-02-27	0.0111814	0.248482	0	0	13.5768	61.0072	ITSN2;CLTC			Positive Regulation Of DNA-templated DNA Replication (GO:2000105)	2025-02-10	0.00520497	0.205635	0	0	22.4659	118.129	CDT1;WIZ
	Positive Regulation Of Mitotic Cell Cycle (GO:0045931)	2025-02-27	0.0111814	0.248482	0	0	13.5768	61.0072	RPS6KB1;NKX3-1			Gluconeogenesis (GO:0006094)	1932-03-01	0.00527844	0.205635	0	0	9.32877	48.9212	GPI;KRT17;KHSRP
	Cellular Response To Lipid (GO:0071396)	5/228	0.0117853	0.248482	0	0	3.86634	17.17	MSN;CCL2;SOX9;CFTR;NKX3-1			Protein Localization To Membrane (GO:0072657)	7/192	0.00572842	0.205635	0	0	3.44817	17.8005	SLC9A3R2;PTCH1;DVL1;FLOT1;AGRN;TM9SF4;PACSIN1
	Golgi To Plasma Membrane Protein Transport (GO:0043001)	2025-02-28	0.011995	0.248482	0	0	13.0539	57.7409	MACF1;GCC2			Protein Modification Process (GO:0036211)	16/711	0.00600733	0.205635	0	0	2.13263	10.9079	GPI;PARP1;PLK1;MAST1;LOXL1;PPP1CA;TIMM50;ILF3;IRAK1;PPP2R1A;AKT2;MKNK2;MAP3K6;SBF1;MAP3K11;UBE2M
	Protein Localization To Golgi Apparatus (GO:0034067)	2025-02-28	0.011995	0.248482	0	0	13.0539	57.7409	VPS13C;GCC2			Establishment Of Mitotic Spindle Localization (GO:0040001)	1934-03-01	0.00626562	0.205635	0	0	8.72603	44.2643	NSFL1C;GJA1;PLK1
	Positive Regulation Of Phosphorylation (GO:0042327)	5/231	0.0124145	0.248482	0	0	3.81443	16.7411	FXR1;SDCBP;RB1CC1;SOX9;NKX3-1			Double-Strand Break Repair Via Break-Induced Replication (GO:0000727)	2025-02-11	0.00631531	0.205635	0	0	19.9687	101.137	MCM7;MCM2
	Cellular Response To Interleukin-1 (GO:0071347)	1981-03-01	0.0125146	0.248482	0	0	6.56598	28.7646	CCL2;SOX9;NKX3-1			Erythrocyte Development (GO:0048821)	2025-02-11	0.00631531	0.205635	0	0	19.9687	101.137	G6PD;ZBTB7A
	Peptidyl-Tyrosine Dephosphorylation (GO:0035335)	2029-02-01	0.0128339	0.248482	0	0	12.5698	54.7498	DUSP5;PTPN13			Negative Regulation Of MAPK Cascade (GO:0043409)	5/105	0.00633869	0.205635	0	0	4.5341	22.9475	SPRED2;UCHL1;DUSP2;PPP2R1A;DAG1
	Regulation Of Blood Coagulation (GO:0030193)	2029-02-01	0.0128339	0.248482	0	0	12.5698	54.7498	PLAU;F2RL1			Establishment Of Spindle Orientation (GO:0051294)	1935-03-01	0.00679766	0.205635	0	0	8.45291	42.19	NSFL1C;GJA1;PLK1
	Response To Interleukin-1 (GO:0070555)	1985-03-01	0.0142422	0.248482	0	0	6.24443	26.5485	CCL2;SOX9;NKX3-1			Hexose Biosynthetic Process (GO:0019319)	1935-03-01	0.00679766	0.205635	0	0	8.45291	42.19	GPI;KRT17;KHSRP
	Cellular Response To cAMP (GO:0071320)	1931-02-01	0.014586	0.248482	0	0	11.7017	49.4714	CFTR;RAPGEF3			DNA-templated DNA Replication (GO:0006261)	1969-04-01	0.00727458	0.205635	0	0	5.56471	27.3971	MCM7;POLD1;POLD2;MCM2
	Leukocyte Cell-Cell Adhesion (GO:0007159)	1931-02-01	0.014586	0.248482	0	0	11.7017	49.4714	NT5E;MSN			Regulation Of Peptidyl-Threonine Phosphorylation (GO:0010799)	1936-03-01	0.00735575	0.205635	0	0	8.19635	40.2627	SPRED2;PLK1;EIF4G1
	Regulation Of Cell Migration (GO:0030334)	7/434	0.0151609	0.248482	0	0	2.84748	11.9282	MACF1;SDCBP;MMP7;CDH1;PLAU;NKX2-1;F2RL1			Protein Destabilization (GO:0031648)	1936-03-01	0.00735575	0.205635	0	0	8.19635	40.2627	SOX17;PLK1;ISOC2
	Respiratory System Development (GO:0060541)	1932-02-01	0.0154985	0.248482	0	0	11.3111	47.1336	SPEF2;NKX2-1			DNA Strand Elongation (GO:0022616)	2025-02-12	0.00752325	0.205635	0	0	17.9709	87.8734	MCM7;POLD2
	Organic Anion Transport (GO:0015711)	1989-03-01	0.0160986	0.248482	0	0	5.95279	24.5792	SLCO2A1;LRRC8C;CFTR			DNA Strand Elongation Involved In DNA Replication (GO:0006271)	2025-02-12	0.00752325	0.205635	0	0	17.9709	87.8734	MCM7;POLD2
	Positive Regulation Of Ion Transmembrane Transporter Activity (GO:0032414)	1933-02-01	0.0164349	0.248482	0	0	10.9457	44.9687	CCL2;CFTR			Regulation Of Transcription From RNA Polymerase II Promoter In Response To Stress (GO:0043618)	2025-02-12	0.00752325	0.205635	0	0	17.9709	87.8734	MAPK7;ARNT
	Glial Cell Differentiation (GO:0010001)	1934-02-01	0.017395	0.248482	0	0	10.6031	42.9592	VCAN;SOX9			Semaphorin-Plexin Signaling Pathway Involved In Neuron Projection Guidance (GO:1902285)	2025-02-12	0.00752325	0.205635	0	0	17.9709	87.8734	NELL2;PLXNB2
	Protein Targeting To Vacuole (GO:0006623)	1934-02-01	0.017395	0.248482	0	0	10.6031	42.9592	VPS13C;GCC2			Synaptic Membrane Adhesion (GO:0099560)	2025-02-12	0.00752325	0.205635	0	0	17.9709	87.8734	PTPRF;LRRC4B
	Negative Regulation Of JNK Cascade (GO:0046329)	1934-02-01	0.017395	0.248482	0	0	10.6031	42.9592	CYLD;F2RL1			Fatty Acid Transmembrane Transport (GO:1902001)	2025-02-12	0.00752325	0.205635	0	0	17.9709	87.8734	CPT1A;SLC2A1
	One-Carbon Compound Transport (GO:0019755)	1935-02-01	0.0183783	0.248482	0	0	10.2813	41.09	CA2;CFTR			Regulation Of DNA-templated DNA Replication Initiation (GO:0030174)	2025-02-12	0.00752325	0.205635	0	0	17.9709	87.8734	MCM7;MCM2
	Cellular Response To Hormone Stimulus (GO:0032870)	1994-03-01	0.0186015	0.248482	0	0	5.62429	22.41	SOX9;CTSB;NKX3-1			Regulation Of DNA-templated Transcription (GO:0006355)	33/1922	0.00771377	0.20701	0	0	1.65351	8.0439	ZNF672;GPI;MAZ;WIZ;MED16;ACTB;FOXQ1;SOX17;CUX1;POLR2A;TRIM28;PPP2R1A;DVL1;RBBP7;ARID2;ZBTB7A;ZNF444;TEAD2;SREBF1;KDM4A;AFAP1L2;MAP2K2;PARP1;FZD7;ARNT;USF2;DNM2;ILF3;TFDP1;CARM1;TBX10;SLC2A4RG;MCM2
	Negative Regulation Of Endothelial Cell Migration (GO:0010596)	1937-02-01	0.0204136	0.248482	0	0	9.6928	37.72	PTPRM;ADAMTS9			Positive Regulation Of Protein Localization To Nucleus (GO:1900182)	1972-04-01	0.00843764	0.217729	0	0	5.3184	25.3957	TRIM28;MEPCE;PLK1;TYK2
	Negative Regulation Of Stress-Activated MAPK Cascade (GO:0032873)	1937-02-01	0.0204136	0.248482	0	0	9.6928	37.72	CYLD;F2RL1			Peptidyl-Serine Phosphorylation (GO:0018105)	6/158	0.00849999	0.217729	0	0	3.58662	17.0999	GPI;MAP2K2;AKT2;PLK1;MAST1;MKNK2
	Positive Regulation Of Exocytosis (GO:0045921)	1937-02-01	0.0204136	0.248482	0	0	9.6928	37.72	SDCBP;CFTR			Cellular Component Assembly (GO:0022607)	8/260	0.00872982	0.217729	0	0	2.8966	13.7328	SLC9A3R2;VIL1;BAG6;PPP2R1A;TUBGCP2;DVL1;SLC2A1;TEAD2
	Mitochondrion Disassembly (GO:0061726)	1937-02-01	0.0204136	0.248482	0	0	9.6928	37.72	MAP1LC3B;RB1CC1			Regulation Of Response To Stress (GO:0080134)	2025-02-13	0.00882649	0.217729	0	0	16.3364	77.271	SLC38A2;EIF4G1
	MAPK Cascade (GO:0000165)	1998-03-01	0.0207507	0.248482	0	0	5.38639	20.8732	DUSP5;CCL2;SOX9			DNA Replication (GO:0006260)	1973-04-01	0.00885079	0.217729	0	0	5.24106	24.7758	MCM7;POLD1;POLD2;MCM2
	Positive Regulation Of Hydrolase Activity (GO:0051345)	4/176	0.0210566	0.248482	0	0	3.98564	15.3867	CAV2;CCL2;F2RL1;RAPGEF3			Negative Regulation Of Peptidyl-Threonine Phosphorylation (GO:0010801)	2025-02-14	0.0102228	0.239506	0	0	14.9742	68.629	SPRED2;EIF4G1
	Extracellular Matrix Organization (GO:0030198)	4/176	0.0210566	0.248482	0	0	3.98564	15.3867	MMP7;TGFBI;NPNT;ADAMTS9			Endoderm Development (GO:0007492)	2025-02-14	0.0102228	0.239506	0	0	14.9742	68.629	DUSP2;SOX17
	Regulation Of Protein Phosphorylation (GO:0001932)	5/265	0.0211919	0.248482	0	0	3.30989	12.7567	FXR1;RB1CC1;SOX9;PTPN13;NKX3-1			Formation Of Cytoplasmic Translation Initiation Complex (GO:0001732)	2025-02-14	0.0102228	0.239506	0	0	14.9742	68.629	EIF3I;EIF3B
	Calcium-Dependent Cell-Cell Adhesion Via Plasma Membrane Cell Adhesion Molecules (GO:0016339)	1938-02-01	0.0214651	0.248482	0	0	9.42308	36.1971	CDH1;PCDHGC3			Non-Canonical Wnt Signaling Pathway (GO:0035567)	1941-03-01	0.0105466	0.241492	0	0	7.11608	32.3921	GPI;FZD7;DVL1
	Response To cAMP (GO:0051591)	1938-02-01	0.0214651	0.248482	0	0	9.42308	36.1971	CFTR;RAPGEF3			Embryonic Organ Development (GO:0048568)	1977-04-01	0.0106348	0.241492	0	0	4.95287	22.504	COL18A1;SOX17;PCSK5;TEAD2
	Establishment Of Protein Localization To Plasma Membrane (GO:0061951)	1938-02-01	0.0214651	0.248482	0	0	9.42308	36.1971	MACF1;GCC2			Positive Regulation Of DNA-templated Transcription (GO:0045893)	23/1243	0.011294	0.250491	0	0	1.75811	7.88246	SREBF1;AFAP1L2;MAP2K2;PARP1;FZD7;MAZ;PTOV1;ARNT;MED16;USF2;ACTB;DNM2;ILF3;TFDP1;MAPK7;SOX17;TRIM28;CARM1;DVL1;MYBL2;RBBP7;AGRN;TEAD2
	Regulation Of Mitotic Spindle Organization (GO:0060236)	1939-02-01	0.0225386	0.248482	0	0	9.16794	34.7697	CLTC;MAP9			Brain Development (GO:0007420)	6/169	0.0115981	0.250491	0	0	3.34271	14.8982	BAG6;TUBGCP2;PTCH1;MAST1;PLXNB2;RBBP7
	Positive Regulation Of ATP-dependent Activity (GO:0032781)	1939-02-01	0.0225386	0.248482	0	0	9.16794	34.7697	VMP1;PFN2			Protein Localization To Nucleus (GO:0034504)	5/122	0.0117086	0.250491	0	0	3.87195	17.2202	DVL1;PLK1;LMNA;ZBTB7A;LMNB2
	Positive Regulation Of Cell Migration (GO:0030335)	5/272	0.0233979	0.248482	0	0	3.22196	12.0988	SDCBP;MMP7;PLAU;F2RL1;SOX9			Cellular Response To Sterol (GO:0036315)	2025-02-15	0.01171	0.250491	0	0	13.8217	61.4694	GRAMD1A;PTCH1
	Cyclic-Nucleotide-Mediated Signaling (GO:0019935)	1940-02-01	0.0236338	0.248482	0	0	8.92623	33.4294	SOX9;RAPGEF3			Regulation Of Cell Motility (GO:2000145)	5/123	0.0120976	0.250722	0	0	3.83894	16.948	AKT2;FGF18;LMNA;PLXNB2;AMOTL2
	Negative Regulation Of Cell-Cell Adhesion (GO:0022408)	1940-02-01	0.0236338	0.248482	0	0	8.92623	33.4294	CDH1;B4GALNT2			Protein Dephosphorylation (GO:0006470)	5/124	0.0124953	0.250722	0	0	3.80649	16.6816	PPP2R1A;SBF1;PTPRF;TIMM50;PPP1CA
	Regulation Of Microtubule-Based Process (GO:0032886)	1941-02-01	0.0247506	0.248482	0	0	8.69691	32.169	MACF1;CYLD			Regulation Of Nucleic Acid-Templated Transcription (GO:1903506)	11/452	0.0124978	0.250722	0	0	2.28592	10.0174	GPI;SOX17;POLR2A;PPP2R1A;FZD7;CARM1;DVL1;RBBP7;TEAD2;SLC2A4RG;DNM2
	Lymphocyte Migration (GO:0072676)	1941-02-01	0.0247506	0.248482	0	0	8.69691	32.169	CCL2;MSN			DNA-templated Transcription Termination (GO:0006353)	2025-02-16	0.0132858	0.250722	0	0	12.8338	55.4555	POLR2A;MAZ
	Positive Regulation Of Protein Phosphorylation (GO:0001934)	6/377	0.0253107	0.248482	0	0	2.79226	10.2658	FXR1;SDCBP;RB1CC1;SOX9;PFN2;NKX3-1			Regulation Of Presynapse Assembly (GO:1905606)	2025-02-16	0.0132858	0.250722	0	0	12.8338	55.4555	EIF4G1;LRRC4B
	Positive Regulation Of Cell Growth (GO:0030307)	3/106	0.0254416	0.248482	0	0	4.96602	18.2321	ITSN2;MACF1;SDCBP			Regulation Of Presynapse Organization (GO:0099174)	2025-02-16	0.0132858	0.250722	0	0	12.8338	55.4555	EIF4G1;LRRC4B
	Response To Tumor Necrosis Factor (GO:0034612)	3/108	0.0266961	0.248482	0	0	4.87094	17.6486	CCL2;NPNT;NKX3-1			Regulation Of Response To Cytokine Stimulus (GO:0060759)	2025-02-16	0.0132858	0.250722	0	0	12.8338	55.4555	MAPK7;IRAK1
	Positive Regulation Of Stress Fiber Assembly (GO:0051496)	1943-02-01	0.0270475	0.248482	0	0	8.27184	29.8627	RAPGEF3;PFN2			Hexose Metabolic Process (GO:0019318)	1945-03-01	0.0135929	0.250722	0	0	6.43705	27.6678	G6PD;KHSRP;ALDOA
	Regulation Of Cell-Cell Adhesion (GO:0022407)	1943-02-01	0.0270475	0.248482	0	0	8.27184	29.8627	CDH1;B4GALNT2			Positive Regulation Of Proteasomal Ubiquitin-Dependent Protein Catabolic Process (GO:0032436)	1983-04-01	0.013721	0.250722	0	0	4.57531	19.6227	CDC20;FZR1;DVL1;PLK1
	Negative Regulation Of Developmental Process (GO:0051093)	3/109	0.0273356	0.248482	0	0	4.82474	17.367	SOX9;RAPGEF3;NKX3-1			Regulation Of DNA Repair (GO:0006282)	5/129	0.0146168	0.250722	0	0	3.65207	15.4321	H2AX;TRIM28;PARP1;ARID2;ACTB
	Cell-Matrix Adhesion (GO:0007160)	3/109	0.0273356	0.248482	0	0	4.82474	17.367	ITGB6;NPNT;ADAMTS9			Positive Regulation Of Endothelial Cell Migration (GO:0010595)	1985-04-01	0.0148634	0.250722	0	0	4.46189	18.7794	NELL2;GPI;FGF18;EMC10
	Regulation Of JNK Cascade (GO:0046328)	3/110	0.0279832	0.248482	0	0	4.77941	17.0919	SDCBP;CYLD;F2RL1			DNA Biosynthetic Process (GO:0071897)	2025-02-17	0.0149482	0.250722	0	0	11.9776	50.3437	POLD1;POLD2
	Autophagosome Maturation (GO:0097352)	1944-02-01	0.0282271	0.248482	0	0	8.07448	28.8055	VMP1;MAP1LC3B			Neural Tube Development (GO:0021915)	2025-02-17	0.0149482	0.250722	0	0	11.9776	50.3437	PTCH1;DVL1
	Cellular Response To Ketone (GO:1901655)	1944-02-01	0.0282271	0.248482	0	0	8.07448	28.8055	MSN;CFTR			Nicotinamide Nucleotide Metabolic Process (GO:0046496)	2025-02-17	0.0149482	0.250722	0	0	11.9776	50.3437	G6PD;KRT17
	Positive Regulation Of Nucleocytoplasmic Transport (GO:0046824)	1944-02-01	0.0282271	0.248482	0	0	8.07448	28.8055	CDH1;RAPGEF3			Nuclear Envelope Organization (GO:0006998)	2025-02-17	0.0149482	0.250722	0	0	11.9776	50.3437	LMNA;LMNB2
	Regulation Of Programmed Cell Death (GO:0043067)	4/195	0.0292467	0.248482	0	0	3.5857	12.6647	SOX9;BIRC2;TPT1;CTSB			Hippo Signaling (GO:0035329)	2025-02-17	0.0149482	0.250722	0	0	11.9776	50.3437	AMOTL2;TEAD2
	Regulation Of Circadian Sleep/Wake Cycle (GO:0042749)	2025-01-05	0.0294008	0.248482	0	0	42.1123	148.519	FXR1			Prostaglandin Biosynthetic Process (GO:0001516)	2025-02-17	0.0149482	0.250722	0	0	11.9776	50.3437	CBR1;PTGS1
	Regulation Of Circadian Sleep/Wake Cycle, Sleep (GO:0045187)	2025-01-05	0.0294008	0.248482	0	0	42.1123	148.519	FXR1			Regulation Of DNA Methylation-Dependent Heterochromatin Formation (GO:0090308)	2025-02-17	0.0149482	0.250722	0	0	11.9776	50.3437	TRIM28;SAMD1
	Negative Regulation Of Insulin-Like Growth Factor Receptor Signaling Pathway (GO:0043569)	2025-01-05	0.0294008	0.248482	0	0	42.1123	148.519	NKX3-1			ncRNA Metabolic Process (GO:0034660)	2025-02-17	0.0149482	0.250722	0	0	11.9776	50.3437	KHSRP;MEPCE
	Regulation Of Enamel Mineralization (GO:0070173)	2025-01-05	0.0294008	0.248482	0	0	42.1123	148.519	CFTR			RNA Processing (GO:0006396)	6/183	0.0165964	0.264967	0	0	3.07611	12.6077	HNRNPUL1;PPP2R1A;SCAF11;KHSRP;PABPC4;ZCRB1
	Regulation Of Extracellular Exosome Assembly (GO:1903551)	2025-01-05	0.0294008	0.248482	0	0	42.1123	148.519	SDCBP			Nucleosome Disassembly (GO:0006337)	2025-02-18	0.0166951	0.264967	0	0	11.2284	45.9539	SSRP1;ARID2
	Regulation Of Glomerular Filtration (GO:0003093)	2025-01-05	0.0294008	0.248482	0	0	42.1123	148.519	F2RL1			Response To Cholesterol (GO:0070723)	2025-02-18	0.0166951	0.264967	0	0	11.2284	45.9539	GRAMD1A;PTCH1
	Regulation Of Hormone Biosynthetic Process (GO:0046885)	2025-01-05	0.0294008	0.248482	0	0	42.1123	148.519	STC2			Glucose 6-Phosphate Metabolic Process (GO:0051156)	2025-02-18	0.0166951	0.264967	0	0	11.2284	45.9539	GPI;G6PD
	Regulation Of Hyaluronan Biosynthetic Process (GO:1900125)	2025-01-05	0.0294008	0.248482	0	0	42.1123	148.519	CLTC			Intracellular Lipid Transport (GO:0032365)	2025-02-18	0.0166951	0.264967	0	0	11.2284	45.9539	CPT1A;GRAMD1A
	Regulation Of Monoatomic Anion Transport (GO:0044070)	2025-01-05	0.0294008	0.248482	0	0	42.1123	148.519	CA2			Regulation Of Mitotic Metaphase/Anaphase Transition (GO:0030071)	1949-03-01	0.0170892	0.266873	0	0	5.87612	23.9117	CDC20;PLK1;ARID2
	Plasma Membrane Raft Assembly (GO:0044854)	2025-01-05	0.0294008	0.248482	0	0	42.1123	148.519	CAV2			Negative Regulation Of Cellular Process (GO:0048523)	12/537	0.0171768	0.266873	0	0	2.09556	8.51678	CDT1;COL18A1;GJA1;SOX17;DLG3;PPP2R1A;LMNA;PLXNB2;RBBP7;TOB2;ARID2;ACTB
	Chondrocyte Development (GO:0002063)	2025-01-05	0.0294008	0.248482	0	0	42.1123	148.519	SOX9			NADP Metabolic Process (GO:0006739)	2025-02-19	0.0185243	0.281981	0	0	10.5674	42.1498	G6PD;KRT17
	Response To Heparin (GO:0071503)	2025-01-05	0.0294008	0.248482	0	0	42.1123	148.519	SOX9			Regulation Of Cell Cycle (GO:0051726)	8/298	0.0185313	0.281981	0	0	2.51215	10.0192	CDC20;CDT1;FZR1;AFAP1L2;AKT2;PLK1;ACTB;MCM2
	Response To Lithium Ion (GO:0010226)	2025-01-05	0.0294008	0.248482	0	0	42.1123	148.519	CDH1			Negative Regulation Of Gene Expression, Epigenetic (GO:0045814)	1951-03-01	0.0190082	0.284533	0	0	5.63071	22.3139	DNMT1;LMNA;LMNB2
	Dermatan Sulfate Metabolic Process (GO:0030205)	2025-01-05	0.0294008	0.248482	0	0	42.1123	148.519	UST			Neurotransmitter Transport (GO:0006836)	1952-03-01	0.0200105	0.284533	0	0	5.51552	21.5739	SLC38A1;DVL1;SLC38A2
	Retinal Ganglion Cell Axon Guidance (GO:0031290)	2025-01-05	0.0294008	0.248482	0	0	42.1123	148.519	PTPRM			Regulation Of Endothelial Cell Proliferation (GO:0001936)	1993-04-01	0.020025	0.284533	0	0	4.05917	15.8745	NELL2;FGF18;ARNT;EMC10
	Positive Regulation Of Gonad Development (GO:1905941)	2025-01-05	0.0294008	0.248482	0	0	42.1123	148.519	SOX9			DNA Unwinding Involved In DNA Replication (GO:0006268)	2025-02-20	0.0204339	0.284533	0	0	9.9798	38.827	MCM7;MCM2
	Epithelial Tube Branching Involved In Lung Morphogenesis (GO:0060441)	2025-01-05	0.0294008	0.248482	0	0	42.1123	148.519	NKX2-1			Regulation Of Meiotic Cell Cycle (GO:0051445)	2025-02-20	0.0204339	0.284533	0	0	9.9798	38.827	CDC20;FZR1
	Epithelial Tube Formation (GO:0072175)	2025-01-05	0.0294008	0.248482	0	0	42.1123	148.519	SOX9			Regulation Of Protein Localization To Cell Periphery (GO:1904375)	2025-02-20	0.0204339	0.284533	0	0	9.9798	38.827	PLK1;ACTB
	Positive Regulation Of Male Gonad Development (GO:2000020)	2025-01-05	0.0294008	0.248482	0	0	42.1123	148.519	SOX9			Positive Regulation Of Vascular Associated Smooth Muscle Cell Proliferation (GO:1904707)	2025-02-20	0.0204339	0.284533	0	0	9.9798	38.827	DNMT1;GJA1
	Guanine Nucleotide Transmembrane Transport (GO:1903790)	2025-01-05	0.0294008	0.248482	0	0	42.1123	148.519	LRRC8C			Limb Morphogenesis (GO:0035108)	2025-02-20	0.0204339	0.284533	0	0	9.9798	38.827	PTCH1;PCSK5
	Positive Regulation Of Toll-Like Receptor 2 Signaling Pathway (GO:0034137)	2025-01-05	0.0294008	0.248482	0	0	42.1123	148.519	F2RL1			protein-DNA Complex Disassembly (GO:0032986)	2025-02-20	0.0204339	0.284533	0	0	9.9798	38.827	SSRP1;ARID2
	Protein Localization To Non-Motile Cilium (GO:0097499)	2025-01-05	0.0294008	0.248482	0	0	42.1123	148.519	SPATA7			Positive Regulation Of NIK/NF-kappaB Signaling (GO:1901224)	1953-03-01	0.0210415	0.290255	0	0	5.40493	20.8698	IRAK1;RTKN2;TRIP6
	Protein Sulfation (GO:0006477)	2025-01-05	0.0294008	0.248482	0	0	42.1123	148.519	UST			Positive Regulation Of Epithelial Cell Migration (GO:0010634)	1995-04-01	0.0214673	0.293386	0	0	3.96955	15.2479	NELL2;VIL1;GPI;EMC10
	Regulation Of Apoptotic Signaling Pathway (GO:2001233)	1945-02-01	0.029427	0.248482	0	0	7.8863	27.8059	CYLD;NKX3-1			Actin Filament Organization (GO:0007015)	5/144	0.0223926	0.298151	0	0	3.25548	12.3676	VIL1;NEBL;TAGLN2;ALDOA;ACTL8
	DNA-templated Transcription (GO:0006351)	4/199	0.0311803	0.248482	0	0	3.51144	12.1776	NFYA;NKX2-1;CDK12;MLF1			DNA Replication Initiation (GO:0006270)	2025-02-21	0.0224219	0.298151	0	0	9.45407	35.9039	MCM7;MCM2
	Golgi To Plasma Membrane Transport (GO:0006893)	1947-02-01	0.0318867	0.248482	0	0	7.53504	25.9625	MACF1;GCC2			Anaphase-Promoting Complex-Dependent Catabolic Process (GO:0031145)	2025-02-21	0.0224219	0.298151	0	0	9.45407	35.9039	CDC20;FZR1
	Regulation Of Wound Healing (GO:0061041)	1947-02-01	0.0318867	0.248482	0	0	7.53504	25.9625	PLAU;F2RL1			RNA Splicing (GO:0008380)	1998-04-01	0.0237474	0.312956	0	0	3.84228	14.3712	PPP2R1A;SCAF11;KHSRP;ZCRB1
	Regulation Of Cell Cycle (GO:0051726)	5/298	0.0328712	0.248482	0	0	2.93216	10.0138	SDCBP;CYLD;DYNLT3;SOX9;BIRC2			Nuclear Membrane Reassembly (GO:0031468)	2025-02-23	0.0266252	0.324454	0	0	8.55281	31.0116	NSFL1C;RCC1
	Regulation Of Intrinsic Apoptotic Signaling Pathway (GO:2001242)	1948-02-01	0.033146	0.248482	0	0	7.37087	25.1113	CYLD;NKX3-1			Translesion Synthesis (GO:0019985)	2025-02-23	0.0266252	0.324454	0	0	8.55281	31.0116	POLD1;POLD2
	Regulation Of Tumor Necrosis Factor-Mediated Signaling Pathway (GO:0010803)	1948-02-01	0.033146	0.248482	0	0	7.37087	25.1113	CYLD;F2RL1			Renal System Development (GO:0072001)	1958-03-01	0.0266266	0.324454	0	0	4.91233	17.8113	BAG6;SOX17;PCSK5
	Antibacterial Humoral Response (GO:0019731)	1949-02-01	0.0344246	0.248482	0	0	7.21368	24.3028	SLPI;WFDC2			Regulation Of RNA Splicing (GO:0043484)	4/102	0.0270079	0.324454	0	0	3.6847	13.3078	PTBP1;POLR2A;SLC38A2;MCM2
	Autophagy Of Mitochondrion (GO:0000422)	1949-02-01	0.0344246	0.248482	0	0	7.21368	24.3028	MAP1LC3B;RB1CC1			Positive Regulation Of NF-kappaB Transcription Factor Activity (GO:0051092)	5/152	0.0274621	0.324454	0	0	3.07706	11.0619	IRAK1;RTKN2;FLOT1;ZBTB7A;CARD11
	Proton Transmembrane Transport (GO:1902600)	1949-02-01	0.0344246	0.248482	0	0	7.21368	24.3028	ATP6V0A4;ATP6V1C1			Chordate Embryonic Development (GO:0043009)	1959-03-01	0.0278295	0.324454	0	0	4.82436	17.2792	PTCH1;DVL1;PCSK5
	Regulation Of Cell Communication (GO:0010646)	1949-02-01	0.0344246	0.248482	0	0	7.21368	24.3028	IGFBP7;ITGB6			RNA Splicing, Via Transesterification Reactions (GO:0000375)	2025-02-24	0.0288367	0.324454	0	0	8.16364	28.9491	SCAF11;KHSRP
	Negative Regulation Of Plasminogen Activation (GO:0010757)	2025-01-06	0.0351773	0.248482	0	0	33.6881	112.766	PLAU			Regulation Of Heterotypic Cell-Cell Adhesion (GO:0034114)	2025-02-24	0.0288367	0.324454	0	0	8.16364	28.9491	MAPK7;FLOT1
	Negative Regulation Of Ruffle Assembly (GO:1900028)	2025-01-06	0.0351773	0.248482	0	0	33.6881	112.766	PFN2			Response To Copper Ion (GO:0046688)	2025-02-24	0.0288367	0.324454	0	0	8.16364	28.9491	MT1L;ATP5F1D
	Regulation Of Male Gonad Development (GO:2000018)	2025-01-06	0.0351773	0.248482	0	0	33.6881	112.766	SOX9			Secondary Alcohol Biosynthetic Process (GO:1902653)	2025-02-24	0.0288367	0.324454	0	0	8.16364	28.9491	G6PD;TM7SF2
	Angiotensin-Activated Signaling Pathway (GO:0038166)	2025-01-06	0.0351773	0.248482	0	0	33.6881	112.766	CA2			Protein Stabilization (GO:0050821)	6/208	0.0288872	0.324454	0	0	2.69197	9.5413	BAG6;GPI;SOX17;DVL1;FLOT1;WIZ
	Regulation Of Mitotic Cytokinesis (GO:1902412)	2025-01-06	0.0351773	0.248482	0	0	33.6881	112.766	MAP9			Cholesterol Biosynthetic Process (GO:0006695)	2025-02-25	0.0311189	0.324454	0	0	7.8083	27.0943	G6PD;TM7SF2
	Autophagosome Membrane Docking (GO:0016240)	2025-01-06	0.0351773	0.248482	0	0	33.6881	112.766	VMP1			Metanephros Development (GO:0001656)	2025-02-25	0.0311189	0.324454	0	0	7.8083	27.0943	SOX17;PTCH1
	Bleb Assembly (GO:0032060)	2025-01-06	0.0351773	0.248482	0	0	33.6881	112.766	EMP1			Negative Regulation Of Translation (GO:0017148)	4/107	0.0314428	0.324454	0	0	3.50494	12.1257	ILF3;IFRD2;MEX3D;EIF4G1
	Copper Ion Import (GO:0015677)	2025-01-06	0.0351773	0.248482	0	0	33.6881	112.766	STEAP3			Regulation Of Embryonic Development (GO:0045995)	1962-03-01	0.0316091	0.324454	0	0	4.57836	15.8151	BAG6;SOX17;DAG1
	Retinal Rod Cell Differentiation (GO:0060221)	2025-01-06	0.0351773	0.248482	0	0	33.6881	112.766	SOX9			Positive Regulation Of Mitotic Cell Cycle Phase Transition (GO:1901992)	1963-03-01	0.0329257	0.324454	0	0	4.50183	15.367	CDC20;TFDP1;EIF4G1
	Substrate-Dependent Cell Migration, Cell Extension (GO:0006930)	2025-01-06	0.0351773	0.248482	0	0	33.6881	112.766	SDCBP			Regulation Of Wnt Signaling Pathway (GO:0030111)	4/109	0.0333295	0.324454	0	0	3.43783	11.6931	GPI;PPP2R1A;FZD7;PPP1CA
	Exocrine System Development (GO:0035272)	2025-01-06	0.0351773	0.248482	0	0	33.6881	112.766	NKX3-1			L-amino Acid Transport (GO:0015807)	2025-02-26	0.0334701	0.324454	0	0	7.48258	25.4191	SLC38A1;SLC38A2
	Positive Regulation Of Kidney Development (GO:0090184)	2025-01-06	0.0351773	0.248482	0	0	33.6881	112.766	SOX9			Wnt Signaling Pathway, Planar Cell Polarity Pathway (GO:0060071)	2025-02-26	0.0334701	0.324454	0	0	7.48258	25.4191	FZD7;DVL1
	Gap Junction Assembly (GO:0016264)	2025-01-06	0.0351773	0.248482	0	0	33.6881	112.766	GJB2			Nuclear Membrane Organization (GO:0071763)	2025-02-26	0.0334701	0.324454	0	0	7.48258	25.4191	NSFL1C;PLK1
	Gland Morphogenesis (GO:0022612)	2025-01-06	0.0351773	0.248482	0	0	33.6881	112.766	MSN			Spindle Assembly Checkpoint Signaling (GO:0071173)	2025-02-26	0.0334701	0.324454	0	0	7.48258	25.4191	CDC20;PLK1
	Glycogen Catabolic Process (GO:0005980)	2025-01-06	0.0351773	0.248482	0	0	33.6881	112.766	RB1CC1			Mitotic Spindle Assembly Checkpoint Signaling (GO:0007094)	2025-02-26	0.0334701	0.324454	0	0	7.48258	25.4191	CDC20;PLK1
	Vesicle Fusion With Golgi Apparatus (GO:0048280)	2025-01-06	0.0351773	0.248482	0	0	33.6881	112.766	YIPF4			Mitotic Spindle Checkpoint Signaling (GO:0071174)	2025-02-26	0.0334701	0.324454	0	0	7.48258	25.4191	CDC20;PLK1
	Positive Regulation Of Toll-Like Receptor 3 Signaling Pathway (GO:0034141)	2025-01-06	0.0351773	0.248482	0	0	33.6881	112.766	F2RL1			Negative Regulation Of Transmembrane Receptor Protein Serine/Threonine Kinase Signaling Pathway (GO:0090101)	4/111	0.0352811	0.324454	0	0	3.37323	11.2815	SPRED2;RBBP7;ZBTB7A;VASN
	Mitochondrion-Endoplasmic Reticulum Membrane Tethering (GO:1990456)	2025-01-06	0.0351773	0.248482	0	0	33.6881	112.766	VMP1			Regulation Of Transforming Growth Factor Beta Receptor Signaling Pathway (GO:0017015)	4/111	0.0352811	0.324454	0	0	3.37323	11.2815	SPRED2;RBBP7;ZBTB7A;VASN
	Positive Regulation Of Developmental Growth (GO:0048639)	1950-02-01	0.0357221	0.248482	0	0	7.06303	23.5339	ITSN2;MACF1			Mitotic Cell Cycle Phase Transition (GO:0044772)	4/111	0.0352811	0.324454	0	0	3.37323	11.2815	CCNA1;PLK1;RCC1;DNM2
	Positive Regulation Of Macromolecule Biosynthetic Process (GO:0010557)	3/122	0.0363874	0.248482	0	0	4.29484	14.2311	FXR1;RPS6KB1;CCL2			Canonical Wnt Signaling Pathway (GO:0060070)	1965-03-01	0.0356435	0.324454	0	0	4.35616	14.5243	FZD7;DVL1;PPP1CA
	Positive Regulation Of Actin Filament Bundle Assembly (GO:0032233)	1951-02-01	0.0370384	0.248482	0	0	6.91854	22.8021	RAPGEF3;PFN2			Respiratory Tube Development (GO:0030323)	2025-02-27	0.0358883	0.324454	0	0	7.18291	23.9	BAG6;PCSK5
	Protein Dephosphorylation (GO:0006470)	3/124	0.0379007	0.248482	0	0	4.22343	13.8224	DUSP5;PTPRM;PTPN13			Regulation Of Endocytosis (GO:0030100)	1966-03-01	0.0370445	0.324454	0	0	4.2868	14.1277	CD151;FLOT1;PACSIN1
	Regulation Of GTPase Activity (GO:0043087)	4/214	0.0390909	0.248482	0	0	3.25814	10.5624	CAV2;CCL2;F2RL1;RAPGEF3			Positive Regulation Of Cellular Component Organization (GO:0051130)	4/113	0.0372976	0.324454	0	0	3.311	10.8893	CDC20;CD151;FLOT1;ADGRL1
	Protein Transport (GO:0015031)	5/313	0.0392872	0.248482	0	0	2.78722	9.02184	VMP1;MACF1;STEAP3;CLTC;GCC2			Negative Regulation Of Mitotic Metaphase/Anaphase Transition (GO:0045841)	2025-02-28	0.0383719	0.324454	0	0	6.90629	22.5175	CDC20;PLK1
	Cellular Response To Alcohol (GO:0097306)	1953-02-01	0.039726	0.248482	0	0	6.64656	21.4401	CDH1;CFTR			Sterol Biosynthetic Process (GO:0016126)	2025-02-28	0.0383719	0.324454	0	0	6.90629	22.5175	G6PD;TM7SF2
	Regulation Of Response To External Stimulus (GO:0032101)	3/127	0.0402303	0.248482	0	0	4.12062	13.2401	CYLD;F2RL1;BIRC2			Limb Development (GO:0060173)	2025-02-28	0.0383719	0.324454	0	0	6.90629	22.5175	PTCH1;PCSK5
	Negative Regulation Of Fatty Acid Oxidation (GO:0046322)	2025-01-07	0.0409197	0.248482	0	0	28.072	89.7223	SOX9			Membrane Organization (GO:0061024)	5/167	0.0388088	0.324454	0	0	2.79001	9.06505	NSFL1C;LMNA;LMNB2;TIMM50;DNM2
	L-alanine Transport (GO:0015808)	2025-01-07	0.0409197	0.248482	0	0	28.072	89.7223	SLC36A4			Regulation Of Establishment Of Planar Polarity (GO:0090175)	2029-02-01	0.0409191	0.324454	0	0	6.65017	21.255	FZD7;DVL1
	Regulation Of Lipoprotein Metabolic Process (GO:0050746)	2025-01-07	0.0409197	0.248482	0	0	28.072	89.7223	RB1CC1			Maintenance Of Blood-Brain Barrier (GO:0035633)	2029-02-01	0.0409191	0.324454	0	0	6.65017	21.255	GJA1;LSR
	Regulation Of Mesenchymal Stem Cell Differentiation (GO:2000739)	2025-01-07	0.0409197	0.248482	0	0	28.072	89.7223	SOX9			Cellular Response To Oxidative Stress (GO:0034599)	4/117	0.0415261	0.324454	0	0	3.19315	10.1588	PRDX2;G6PD;PARP1;ARNT
	Aromatic Amino Acid Transport (GO:0015801)	2025-01-07	0.0409197	0.248482	0	0	28.072	89.7223	SLC36A4			Positive Regulation Of Protein Serine/Threonine Kinase Activity (GO:0071902)	4/117	0.0415261	0.324454	0	0	3.19315	10.1588	MAP2K2;IRAK1;FGF18;DIPK2A
	Regulation Of Positive Chemotaxis (GO:0050926)	2025-01-07	0.0409197	0.248482	0	0	28.072	89.7223	F2RL1			Protein Maturation (GO:0051604)	4/117	0.0415261	0.324454	0	0	3.19315	10.1588	NAA10;PTCH1;TMPRSS4;PCSK5
	Regulation Of Response To Wounding (GO:1903034)	2025-01-07	0.0409197	0.248482	0	0	28.072	89.7223	PLAU			Regulation Of Transcription By RNA Polymerase II (GO:0006357)	31/2028	0.0415659	0.324454	0	0	1.44513	4.5962	ZNF672;EHMT2;MAZ;WIZ;MED16;ACTB;FOXQ1;MAPK7;SOX17;CUX1;DVL1;MYBL2;RBBP7;SAMD1;ARID2;ZBTB7A;ZNF444;TEAD2;SREBF1;PARP1;PTCH1;PLK1;PTOV1;ARNT;USF2;NR2F6;TFDP1;TBX10;AGRN;SLC2A4RG;MCM2
	Cellular Response To Angiotensin (GO:1904385)	2025-01-07	0.0409197	0.248482	0	0	28.072	89.7223	CA2			DNA Metabolic Process (GO:0006259)	7/288	0.0422606	0.324454	0	0	2.25903	7.14733	PARP1;MCM7;TRIM28;POLD1;POLD2;DNASE2;MCM2
	Cellular Response To Interferon-Alpha (GO:0035457)	2025-01-07	0.0409197	0.248482	0	0	28.072	89.7223	IFNAR1			Regulation Of Protein Binding (GO:0043393)	4/118	0.0426239	0.324454	0	0	3.16498	9.98658	DVL1;PLK1;FLOT1;PPP1CA
	Regulation Of Transforming Growth Factor Beta Activation (GO:1901388)	2025-01-07	0.0409197	0.248482	0	0	28.072	89.7223	ITGB6			Protein Localization (GO:0008104)	8/351	0.0427471	0.324454	0	0	2.1182	6.67753	GJA1;ARF1;MAL;TM9SF4;ACTB;FBLN5;PACSIN1;TIMM50
	Positive Regulation Of Apoptotic Cell Clearance (GO:2000427)	2025-01-07	0.0409197	0.248482	0	0	28.072	89.7223	CCL2			Cell-Cell Adhesion Via Plasma-Membrane Adhesion Molecules (GO:0098742)	5/172	0.0431413	0.324454	0	0	2.70579	8.50503	PLXNB2;ADGRL1;PVR;PTPRF;LRRC4B
	Cyclic Nucleotide Transport (GO:0070729)	2025-01-07	0.0409197	0.248482	0	0	28.072	89.7223	LRRC8C			Negative Regulation Of Epithelial To Mesenchymal Transition (GO:0010719)	1930-02-01	0.0435283	0.324454	0	0	6.41234	20.0985	SPRED2;VASN
	Dermatan Sulfate Proteoglycan Biosynthetic Process (GO:0050651)	2025-01-07	0.0409197	0.248482	0	0	28.072	89.7223	UST			Mitotic G2 DNA Damage Checkpoint Signaling (GO:0007095)	1930-02-01	0.0435283	0.324454	0	0	6.41234	20.0985	FZR1;PLK1
	Positive Regulation Of Gluconeogenesis (GO:0045722)	2025-01-07	0.0409197	0.248482	0	0	28.072	89.7223	NNMT			Regulation Of Double-Strand Break Repair Via Homologous Recombination (GO:0010569)	1971-03-01	0.0444655	0.324454	0	0	3.97059	12.3606	PARP1;ARID2;ACTB
	Thyroid Gland Development (GO:0030878)	2025-01-07	0.0409197	0.248482	0	0	28.072	89.7223	NKX2-1			Negative Regulation Of Protein Binding (GO:0032091)	1971-03-01	0.0444655	0.324454	0	0	3.97059	12.3606	DVL1;PTPRF;PPP1CA
	Immunological Synapse Formation (GO:0001771)	2025-01-07	0.0409197	0.248482	0	0	28.072	89.7223	MSN			Kidney Development (GO:0001822)	1971-03-01	0.0444655	0.324454	0	0	3.97059	12.3606	BAG6;SOX17;PCSK5
	Positive Regulation Of Tooth Mineralization (GO:0070172)	2025-01-07	0.0409197	0.248482	0	0	28.072	89.7223	CFTR			Negative Regulation Of Multicellular Organismal Process (GO:0051241)	6/231	0.0444787	0.324454	0	0	2.41395	7.51401	SPRED2;GJA1;PARP1;PTCH1;RBBP7;VASN
	Post-Translational Protein Targeting To Membrane, Translocation (GO:0031204)	2025-01-07	0.0409197	0.248482	0	0	28.072	89.7223	SEC62			Regulation Of I-kappaB kinase/NF-kappaB Signaling (GO:0043122)	6/232	0.0452558	0.324454	0	0	2.40315	7.43876	GJA1;PARP1;TRAF4;IRAK1;SLC44A2;CARD11
	Protein Localization To Ciliary Transition Zone (GO:1904491)	2025-01-07	0.0409197	0.248482	0	0	28.072	89.7223	SPATA7			Positive Regulation Of I-kappaB kinase/NF-kappaB Signaling (GO:0043123)	5/175	0.0458751	0.324454	0	0	2.65763	8.19038	GJA1;IRAK1;PARP1;SLC44A2;CARD11
	Purine Ribonucleoside Monophosphate Catabolic Process (GO:0009169)	2025-01-07	0.0409197	0.248482	0	0	28.072	89.7223	NT5E			Positive Regulation Of G1/S Transition Of Mitotic Cell Cycle (GO:1900087)	1931-02-01	0.0461976	0.324454	0	0	6.19091	19.036	TFDP1;EIF4G1
	Purine-Containing Compound Metabolic Process (GO:0072521)	2025-01-07	0.0409197	0.248482	0	0	28.072	89.7223	MACROD2			Presynaptic Endocytosis (GO:0140238)	1931-02-01	0.0461976	0.324454	0	0	6.19091	19.036	PACSIN1;DNM2
	Regulation Of ATPase-coupled Calcium Transmembrane Transporter Activity (GO:1901894)	2025-01-07	0.0409197	0.248482	0	0	28.072	89.7223	VMP1			Protein Localization To Chromatin (GO:0071168)	1931-02-01	0.0461976	0.324454	0	0	6.19091	19.036	PARP1;PLK1
	Monosaccharide Biosynthetic Process (GO:0046364)	2025-01-07	0.0409197	0.248482	0	0	28.072	89.7223	UST			Extracellular Matrix Organization (GO:0030198)	5/176	0.0468088	0.324454	0	0	2.64195	8.08883	COL18A1;FLOT1;COL9A2;LOXL1;MATN2
	Regulation Of Apoptotic Cell Clearance (GO:2000425)	2025-01-07	0.0409197	0.248482	0	0	28.072	89.7223	CCL2			Positive Regulation Of Nucleic Acid-Templated Transcription (GO:1903508)	11/557	0.0471793	0.324454	0	0	1.83629	5.60767	AFAP1L2;ILF3;MAP2K2;SOX17;TRIM28;FZD7;MAZ;RBBP7;MED16;TEAD2;DNM2
	Negative Regulation Of cAMP-dependent Protein Kinase Activity (GO:2000480)	2025-01-07	0.0409197	0.248482	0	0	28.072	89.7223	PRKAR1A			Positive Regulation Of Epithelial Cell Proliferation (GO:0050679)	4/123	0.0483572	0.324454	0	0	3.03122	9.182	NELL2;FZD7;ARNT;EMC10
	Regulation Of Synaptic Transmission, Glutamatergic (GO:0051966)	1955-02-01	0.0424853	0.248482	0	0	6.3951	20.1995	FXR1;CCL2			Regulation Of Metaphase/Anaphase Transition Of Cell Cycle (GO:1902099)	1932-02-01	0.0489256	0.324454	0	0	5.98424	18.0572	PLK1;ARID2
	Golgi Organization (GO:0007030)	3/130	0.042631	0.248482	0	0	4.02267	12.6922	VMP1;YIPF4;GCC2			Neural Tube Closure (GO:0001843)	1932-02-01	0.0489256	0.324454	0	0	5.98424	18.0572	DVL1;PLXNB2
	Regulation Of Cell Cycle Process (GO:0010564)	3/130	0.042631	0.248482	0	0	4.02267	12.6922	CAV2;SOX9;MAP9			Regulation Of Ubiquitin-Protein Transferase Activity (GO:0051438)	1932-02-01	0.0489256	0.324454	0	0	5.98424	18.0572	CDC20;PLK1
	Positive Regulation Of Cell Motility (GO:2000147)	4/221	0.0431408	0.248482	0	0	3.15191	9.90737	SDCBP;MMP7;PLAU;F2RL1			Heterochromatin Formation (GO:0031507)	1932-02-01	0.0489256	0.324454	0	0	5.98424	18.0572	LMNA;LMNB2
	Organelle Assembly (GO:0070925)	5/322	0.0434798	0.248482	0	0	2.70685	8.48721	FXR1;VMP1;MAP1LC3B;RB1CC1;ASAP1			Regulation Of Mitotic Cell Cycle (GO:0007346)	4/125	0.0507642	0.324454	0	0	2.98082	8.88452	CDC20;FZR1;PLK1;RCC1
	Monoatomic Anion Transport (GO:0006820)	1957-02-01	0.0453143	0.248482	0	0	6.16193	19.0658	LRRC8C;LRRC8B			Negative Regulation Of Cell Growth (GO:0030308)	4/125	0.0507642	0.324454	0	0	2.98082	8.88452	GJA1;SOX17;PPP2R1A;RBBP7
	Golgi Ribbon Formation (GO:0090161)	2025-01-08	0.0466282	0.248482	0	0	24.0605	73.7588	GCC2			Regulation Of DNA Replication (GO:0006275)	1975-03-01	0.0508929	0.324454	0	0	3.74924	11.1654	CDT1;PPP2R1A;EHMT2
	Negative Regulation Of Long-Term Synaptic Potentiation (GO:1900272)	2025-01-08	0.0466282	0.248482	0	0	24.0605	73.7588	FXR1			Positive Regulation Of Macromolecule Metabolic Process (GO:0010604)	8/364	0.0509121	0.324454	0	0	2.03948	6.07288	GJA1;DNMT1;MAP2K2;MAPK7;FGF18;MAZ;SLC38A2;EIF4G1
	Regulation Of Mitotic Centrosome Separation (GO:0046602)	2025-01-08	0.0466282	0.248482	0	0	24.0605	73.7588	MAP9			Positive Regulation Of RNA Metabolic Process (GO:0051254)	1933-02-01	0.0517105	0.324454	0	0	5.79091	17.1532	POLR2A;SLC38A2
	Regulation Of Pattern Recognition Receptor Signaling Pathway (GO:0062207)	2025-01-08	0.0466282	0.248482	0	0	24.0605	73.7588	BIRC2			Positive Regulation Of Epidermal Growth Factor Receptor Signaling Pathway (GO:0045742)	1933-02-01	0.0517105	0.324454	0	0	5.79091	17.1532	AFAP1L2;SHKBP1
	Regulation Of Protein Localization To Early Endosome (GO:1902965)	2025-01-08	0.0466282	0.248482	0	0	24.0605	73.7588	MSN			Positive Regulation Of Nitrogen Compound Metabolic Process (GO:0051173)	1933-02-01	0.0517105	0.324454	0	0	5.79091	17.1532	MAPK7;EIF4G1
	Plasminogen Activation (GO:0031639)	2025-01-08	0.0466282	0.248482	0	0	24.0605	73.7588	PLAU			Positive Regulation Of Small Molecule Metabolic Process (GO:0062013)	1933-02-01	0.0517105	0.324454	0	0	5.79091	17.1532	AKT2;ARNT
	Regulation Of Toll-Like Receptor 3 Signaling Pathway (GO:0034139)	2025-01-08	0.0466282	0.248482	0	0	24.0605	73.7588	F2RL1			Macromolecule Biosynthetic Process (GO:0009059)	5/183	0.0536606	0.324454	0	0	2.53715	7.42136	PABPC4;POLD1;POLD2;TUFM;EIF4G1
	Positive Regulation Of Blood Vessel Endothelial Cell Proliferation Involved In Sprouting Angiogenesis (GO:1903589)	2025-01-08	0.0466282	0.248482	0	0	24.0605	73.7588	FGFBP1			Positive Regulation Of JNK Cascade (GO:0046330)	1977-03-01	0.0542664	0.324454	0	0	3.64754	10.6284	TRAF4;FZD7;MAP3K11
	Positive Regulation Of Early Endosome To Late Endosome Transport (GO:2000643)	2025-01-08	0.0466282	0.248482	0	0	24.0605	73.7588	MSN			Positive Regulation Of Endothelial Cell Proliferation (GO:0001938)	1977-03-01	0.0542664	0.324454	0	0	3.64754	10.6284	NELL2;ARNT;EMC10
	Positive Regulation Of Membrane Invagination (GO:1905155)	2025-01-08	0.0466282	0.248482	0	0	24.0605	73.7588	F2RL1			Regulation Of Circadian Sleep/Wake Cycle, Sleep (GO:0045187)	2025-01-05	0.0542866	0.324454	0	0	22.3688	65.171	PARP1
	Positive Regulation Of Protein Localization To Early Endosome (GO:1902966)	2025-01-08	0.0466282	0.248482	0	0	24.0605	73.7588	MSN			Negative Regulation Of Lens Fiber Cell Differentiation (GO:1902747)	2025-01-05	0.0542866	0.324454	0	0	22.3688	65.171	SPRED2
	Positive Regulation Of Protein Localization To Endosome (GO:1905668)	2025-01-08	0.0466282	0.248482	0	0	24.0605	73.7588	MSN			Regulation Of Excitatory Synapse Assembly (GO:1904889)	2025-01-05	0.0542866	0.324454	0	0	22.3688	65.171	LRRC4B
	Proline Transport (GO:0015824)	2025-01-08	0.0466282	0.248482	0	0	24.0605	73.7588	SLC36A4			L-ascorbic Acid Metabolic Process (GO:0019852)	2025-01-05	0.0542866	0.324454	0	0	22.3688	65.171	SLC2A1
	Protein Hexamerization (GO:0034214)	2025-01-08	0.0466282	0.248482	0	0	24.0605	73.7588	LRRC8C			Regulation Of Fat Cell Proliferation (GO:0070344)	2025-01-05	0.0542866	0.324454	0	0	22.3688	65.171	TFDP1
	Protein Localization To Perinuclear Region Of Cytoplasm (GO:1905719)	2025-01-08	0.0466282	0.248482	0	0	24.0605	73.7588	HOOK1			L-phenylalanine Catabolic Process (GO:0006559)	2025-01-05	0.0542866	0.324454	0	0	22.3688	65.171	HGD
	Response To Organic Cyclic Compound (GO:0014070)	1958-02-01	0.0467543	0.248482	0	0	6.05159	18.5351	CCL2;NKX3-1			L-phenylalanine Metabolic Process (GO:0006558)	2025-01-05	0.0542866	0.324454	0	0	22.3688	65.171	HGD
	Selective Autophagy (GO:0061912)	1958-02-01	0.0467543	0.248482	0	0	6.05159	18.5351	MAP1LC3B;RB1CC1			Regulation Of Long-Chain Fatty Acid Import Across Plasma Membrane (GO:0010746)	2025-01-05	0.0542866	0.324454	0	0	22.3688	65.171	AKT2
	Proteolysis (GO:0006508)	5/330	0.0474249	0.248482	0	0	2.63914	8.04569	MMP7;PLAU;ADAMTS9;WFDC2;CTSB			Negative Regulation Of Trophoblast Cell Migration (GO:1901164)	2025-01-05	0.0542866	0.324454	0	0	22.3688	65.171	GJA1
	Negative Regulation Of Cytokine-Mediated Signaling Pathway (GO:0001960)	1959-02-01	0.048211	0.248482	0	0	5.94512	18.0266	CYLD;F2RL1			Neuroblast Proliferation (GO:0007405)	2025-01-05	0.0542866	0.324454	0	0	22.3688	65.171	PLXNB2
	Positive Regulation Of Nucleic Acid-Templated Transcription (GO:1903508)	7/557	0.0488511	0.248482	0	0	2.1967	6.6318	KLF6;MED13;NFYA;CDH1;NKX2-1;SOX9;NKX3-1			Notochord Development (GO:0030903)	2025-01-05	0.0542866	0.324454	0	0	22.3688	65.171	COL18A1
	Negative Regulation Of Multicellular Organismal Process (GO:0051241)	4/231	0.0493224	0.248482	0	0	3.01153	9.06283	NKX2-1;SOX9;PFN2;NKX3-1			Nucleotide-Excision Repair, DNA Gap Filling (GO:0006297)	2025-01-05	0.0542866	0.324454	0	0	22.3688	65.171	POLD1
	Positive Regulation Of Phagocytosis (GO:0050766)	1960-02-01	0.049684	0.248482	0	0	5.84232	17.5391	CCL2;F2RL1			Cap-Dependent Translational Initiation (GO:0002191)	2025-01-05	0.0542866	0.324454	0	0	22.3688	65.171	EIF4G1
	Homophilic Cell Adhesion Via Plasma Membrane Adhesion Molecules (GO:0007156)	1960-02-01	0.049684	0.248482	0	0	5.84232	17.5391	CDH1;PTPRM			Regulation Of Protein Targeting (GO:1903533)	2025-01-05	0.0542866	0.324454	0	0	22.3688	65.171	SREBF1
	Intracellular Calcium Ion Homeostasis (GO:0006874)	3/139	0.0502535	0.248482	0	0	3.75475	11.2292	CAV2;STC2;TPT1			Cellular Heat Acclimation (GO:0070370)	2025-01-05	0.0542866	0.324454	0	0	22.3688	65.171	RBBP7
	Negative Regulation Of Wnt Signaling Pathway (GO:0030178)	3/140	0.0511389	0.248482	0	0	3.72716	11.0816	CYLD;SOX9;SHISA2			Phosphatidylinositol Acyl-Chain Remodeling (GO:0036149)	2025-01-05	0.0542866	0.324454	0	0	22.3688	65.171	MBOAT7
	Positive Regulation Of GTPase Activity (GO:0043547)	4/234	0.0512676	0.248482	0	0	2.9718	8.8283	CAV2;CCL2;F2RL1;RAPGEF3			Regulation Of Superoxide Metabolic Process (GO:0090322)	2025-01-05	0.0542866	0.324454	0	0	22.3688	65.171	FBLN5
	NAD Biosynthesis Via Nicotinamide Riboside Salvage Pathway (GO:0034356)	2025-01-09	0.052303	0.248482	0	0	21.0519	62.1179	NNMT			Plasma Membrane Raft Assembly (GO:0044854)	2025-01-05	0.0542866	0.324454	0	0	22.3688	65.171	FLOT1
	Negative Regulation Of Necroptotic Process (GO:0060546)	2025-01-09	0.052303	0.248482	0	0	21.0519	62.1179	BIRC2			Plasma Membrane Raft Organization (GO:0044857)	2025-01-05	0.0542866	0.324454	0	0	22.3688	65.171	FLOT1
	Negative Regulation Of Sodium Ion Transmembrane Transport (GO:1902306)	2025-01-09	0.052303	0.248482	0	0	21.0519	62.1179	HECW2			Regulation Of Translation In Response To Endoplasmic Reticulum Stress (GO:0036490)	2025-01-05	0.0542866	0.324454	0	0	22.3688	65.171	EIF4G1
	Autophagy Of Peroxisome (GO:0030242)	2025-01-09	0.052303	0.248482	0	0	21.0519	62.1179	RB1CC1			Positive Regulation Of NK T Cell Proliferation (GO:0051142)	2025-01-05	0.0542866	0.324454	0	0	22.3688	65.171	TYK2
	Nucleoside Metabolic Process (GO:0009116)	2025-01-09	0.052303	0.248482	0	0	21.0519	62.1179	MACROD2			Positive Regulation Of Cholesterol Biosynthetic Process (GO:0045542)	2025-01-05	0.0542866	0.324454	0	0	22.3688	65.171	SREBF1
	Regulation Of Protein Lipidation (GO:1903059)	2025-01-09	0.052303	0.248482	0	0	21.0519	62.1179	RB1CC1			Double-Strand Break Repair Via Classical Nonhomologous End Joining (GO:0097680)	2025-01-05	0.0542866	0.324454	0	0	22.3688	65.171	ZBTB7A
	Piecemeal Microautophagy Of The Nucleus (GO:0034727)	2025-01-09	0.052303	0.248482	0	0	21.0519	62.1179	RB1CC1			snRNA Modification (GO:0040031)	2025-01-05	0.0542866	0.324454	0	0	22.3688	65.171	MEPCE
	Positive Regulation Of Mesenchymal Cell Proliferation (GO:0002053)	2025-01-09	0.052303	0.248482	0	0	21.0519	62.1179	SOX9			Erythrose 4-Phosphate/Phosphoenolpyruvate Family Amino Acid Catabolic Process (GO:1902222)	2025-01-05	0.0542866	0.324454	0	0	22.3688	65.171	HGD
	Positive Regulation Of miRNA-mediated Gene Silencing (GO:2000637)	2025-01-09	0.052303	0.248482	0	0	21.0519	62.1179	FXR1			Gamma-Aminobutyric Acid Metabolic Process (GO:0009448)	2025-01-05	0.0542866	0.324454	0	0	22.3688	65.171	SLC38A1
	Positive Regulation Of Phagocytosis, Engulfment (GO:0060100)	2025-01-09	0.052303	0.248482	0	0	21.0519	62.1179	F2RL1			Toll-Like Receptor 9 Signaling Pathway (GO:0034162)	2025-01-05	0.0542866	0.324454	0	0	22.3688	65.171	IRAK1
	Lipid Import Into Cell (GO:0140354)	2025-01-09	0.052303	0.248482	0	0	21.0519	62.1179	RPS6KB1			Positive Regulation Of Mitochondrial Membrane Potential (GO:0010918)	2025-01-05	0.0542866	0.324454	0	0	22.3688	65.171	AKT2
	Long-Chain Fatty Acid Import Into Cell (GO:0044539)	2025-01-09	0.052303	0.248482	0	0	21.0519	62.1179	RPS6KB1			Transmembrane Receptor Protein Tyrosine Phosphatase Signaling Pathway (GO:0007185)	2025-01-05	0.0542866	0.324454	0	0	22.3688	65.171	PTPRF
	Microtubule Anchoring (GO:0034453)	2025-01-09	0.052303	0.248482	0	0	21.0519	62.1179	GCC2			Positive Regulation Of Natural Killer Cell Mediated Cytotoxicity Directed Against Tumor Cell Target (GO:0002860)	2025-01-05	0.0542866	0.324454	0	0	22.3688	65.171	PVR
	Positive Regulation Of Apoptotic Signaling Pathway (GO:2001235)	1962-02-01	0.0526785	0.248482	0	0	5.64701	16.6222	CYLD;NKX3-1			Positive Regulation Of Natural Killer Cell Mediated Immune Response To Tumor Cell (GO:0002857)	2025-01-05	0.0542866	0.324454	0	0	22.3688	65.171	PVR
	Regulation Of Nucleic Acid-Templated Transcription (GO:1903506)	6/452	0.0532401	0.248482	0	0	2.31378	6.78619	NFYA;NFIA;NKX2-1;ZBTB11;MLF1;NKX3-1			Positive Regulation Of Necroptotic Process (GO:0060545)	2025-01-05	0.0542866	0.324454	0	0	22.3688	65.171	PARP1
	Positive Regulation Of Cell Cycle (GO:0045787)	1965-02-01	0.0572873	0.248482	0	0	5.37729	15.3773	RPS6KB1;NKX3-1			Positive Regulation Of Nuclear Cell Cycle DNA Replication (GO:0010571)	2025-01-05	0.0542866	0.324454	0	0	22.3688	65.171	WIZ
	Regulation Of Cell-Matrix Adhesion (GO:0001952)	1965-02-01	0.0572873	0.248482	0	0	5.37729	15.3773	MACF1;PLAU			Heat Acclimation (GO:0010286)	2025-01-05	0.0542866	0.324454	0	0	22.3688	65.171	RBBP7
	Dephosphorylation (GO:0016311)	3/147	0.0575472	0.248482	0	0	3.54472	10.1207	DUSP5;PTPRM;PTPN13			Positive Regulation Of Programmed Necrotic Cell Death (GO:0062100)	2025-01-05	0.0542866	0.324454	0	0	22.3688	65.171	PARP1
	Regulation Of Coagulation (GO:0050818)	2025-01-10	0.0579443	0.248482	0	0	18.7119	53.2965	F2RL1			Positive Regulation Of Sterol Biosynthetic Process (GO:0106120)	2025-01-05	0.0542866	0.324454	0	0	22.3688	65.171	SREBF1
	Rap Protein Signal Transduction (GO:0032486)	2025-01-10	0.0579443	0.248482	0	0	18.7119	53.2965	RAPGEF3			Positive Regulation Of Translation In Response To Stress (GO:0032056)	2025-01-05	0.0542866	0.324454	0	0	22.3688	65.171	EIF4G1
	Negative Regulation Of Programmed Necrotic Cell Death (GO:0062099)	2025-01-10	0.0579443	0.248482	0	0	18.7119	53.2965	BIRC2			Metanephric Collecting Duct Development (GO:0072205)	2025-01-05	0.0542866	0.324454	0	0	22.3688	65.171	PTCH1
	UDP-N-acetylglucosamine Metabolic Process (GO:0006047)	2025-01-10	0.0579443	0.248482	0	0	18.7119	53.2965	B4GALNT2			Proton-Transporting V-type ATPase Complex Assembly (GO:0070070)	2025-01-05	0.0542866	0.324454	0	0	22.3688	65.171	TM9SF4
	Regulation Of mRNA Polyadenylation (GO:1900363)	2025-01-10	0.0579443	0.248482	0	0	18.7119	53.2965	VIRMA			Mitochondrial Translational Elongation (GO:0070125)	2025-01-05	0.0542866	0.324454	0	0	22.3688	65.171	TUFM
	Negative Regulation Of Sodium Ion Transmembrane Transporter Activity (GO:2000650)	2025-01-10	0.0579443	0.248482	0	0	18.7119	53.2965	HECW2			Negative Regulation Of Actin Filament Depolymerization (GO:0030835)	2025-01-05	0.0542866	0.324454	0	0	22.3688	65.171	VIL1
	Nuclear Pore Complex Assembly (GO:0051292)	2025-01-10	0.0579443	0.248482	0	0	18.7119	53.2965	FXR1			Negative Regulation Of Cardiac Muscle Cell Differentiation (GO:2000726)	2025-01-05	0.0542866	0.324454	0	0	22.3688	65.171	FZD7
	Regulation Of Peptidyl-Lysine Acetylation (GO:2000756)	2025-01-10	0.0579443	0.248482	0	0	18.7119	53.2965	NFYA			ATP Metabolic Process (GO:0046034)	1934-02-01	0.0545508	0.324454	0	0	5.60966	16.3164	PARP1;ALDOA
	Regulation Of Phagocytosis, Engulfment (GO:0060099)	2025-01-10	0.0579443	0.248482	0	0	18.7119	53.2965	F2RL1			Positive Regulation Of Carbohydrate Metabolic Process (GO:0045913)	1934-02-01	0.0545508	0.324454	0	0	5.60966	16.3164	AKT2;ARNT
	Cellular Response To Forskolin (GO:1904322)	2025-01-10	0.0579443	0.248482	0	0	18.7119	53.2965	CFTR			Semaphorin-Plexin Signaling Pathway (GO:0071526)	1934-02-01	0.0545508	0.324454	0	0	5.60966	16.3164	NELL2;PLXNB2
	Regulation Of Toll-Like Receptor 2 Signaling Pathway (GO:0034135)	2025-01-10	0.0579443	0.248482	0	0	18.7119	53.2965	F2RL1			Purine Nucleotide Metabolic Process (GO:0006163)	1934-02-01	0.0545508	0.324454	0	0	5.60966	16.3164	G6PD;KRT17
	Positive Regulation Of Actin Filament Depolymerization (GO:0030836)	2025-01-10	0.0579443	0.248482	0	0	18.7119	53.2965	F2RL1			Phosphate-Containing Compound Metabolic Process (GO:0006796)	5/184	0.0546845	0.324454	0	0	2.52285	7.33184	GPI;G6PD;KHSRP;ALDOA;PPP1CA
	Coenzyme A Biosynthetic Process (GO:0015937)	2025-01-10	0.0579443	0.248482	0	0	18.7119	53.2965	PANK3			Cellular Response To Nutrient Levels (GO:0031669)	1978-03-01	0.0559925	0.324454	0	0	3.59872	10.3735	SREBF1;EHMT2;EIF4G1
	Copper Ion Transport (GO:0006825)	2025-01-10	0.0579443	0.248482	0	0	18.7119	53.2965	STEAP3			Proteolysis Involved In Protein Catabolic Process (GO:0051603)	1978-03-01	0.0559925	0.324454	0	0	3.59872	10.3735	BAG6;CTSZ;CAPN2
	Response To Forskolin (GO:1904321)	2025-01-10	0.0579443	0.248482	0	0	18.7119	53.2965	CFTR			Positive Regulation Of DNA-binding Transcription Factor Activity (GO:0051091)	6/246	0.0570264	0.324454	0	0	2.26134	6.47703	TFDP1;IRAK1;RTKN2;FLOT1;ZBTB7A;CARD11
	Ribonucleoside Bisphosphate Biosynthetic Process (GO:0034030)	2025-01-10	0.0579443	0.248482	0	0	18.7119	53.2965	PANK3			Regulation Of Cell Cycle Process (GO:0010564)	4/130	0.0570643	0.324454	0	0	2.8618	8.19499	PLK1;RCC1;ARID2;MCM2
	Positive Regulation Of Chondrocyte Differentiation (GO:0032332)	2025-01-10	0.0579443	0.248482	0	0	18.7119	53.2965	SOX9			Neutral Amino Acid Transport (GO:0015804)	1935-02-01	0.0574449	0.324454	0	0	5.43939	15.54	SLC38A1;SLC38A2
	Establishment Of Epithelial Cell Apical/Basal Polarity (GO:0045198)	2025-01-10	0.0579443	0.248482	0	0	18.7119	53.2965	MSN			Platelet Aggregation (GO:0070527)	1935-02-01	0.0574449	0.324454	0	0	5.43939	15.54	FIBP;CLIC1
	Urogenital System Development (GO:0001655)	2025-01-10	0.0579443	0.248482	0	0	18.7119	53.2965	SOX9			Endoderm Formation (GO:0001706)	1935-02-01	0.0574449	0.324454	0	0	5.43939	15.54	DUSP2;SOX17
	Positive Regulation Of Post-Transcriptional Gene Silencing By RNA (GO:1900370)	2025-01-10	0.0579443	0.248482	0	0	18.7119	53.2965	FXR1			Response To Insulin (GO:0032868)	1979-03-01	0.0577445	0.324454	0	0	3.55119	10.127	PARP1;AKT2;SLC2A1
	Positive Regulation Of Protein Depolymerization (GO:1901881)	2025-01-10	0.0579443	0.248482	0	0	18.7119	53.2965	F2RL1			Positive Regulation Of Endocytosis (GO:0045807)	1979-03-01	0.0577445	0.324454	0	0	3.55119	10.127	CD151;SGIP1;FLOT1
	Positive Regulation Of Toll-Like Receptor 4 Signaling Pathway (GO:0034145)	2025-01-10	0.0579443	0.248482	0	0	18.7119	53.2965	F2RL1			Synapse Organization (GO:0050808)	4/131	0.0583724	0.324454	0	0	2.83912	8.0657	DVL1;AGRN;PTPRF;LRRC4B
	Prostaglandin Transport (GO:0015732)	2025-01-10	0.0579443	0.248482	0	0	18.7119	53.2965	SLCO2A1			Circulatory System Development (GO:0072359)	4/132	0.0596966	0.324454	0	0	2.8168	7.9391	GJA1;SOX17;DVL1;PCSK5
	Purine Nucleoside Bisphosphate Biosynthetic Process (GO:0034033)	2025-01-10	0.0579443	0.248482	0	0	18.7119	53.2965	PANK3			Negative Regulation Of Protein Kinase B Signaling (GO:0051898)	1936-02-01	0.0603914	0.324454	0	0	5.27914	14.8181	PPP2R1A;DAG1
	Receptor-Mediated Endocytosis Of Virus By Host Cell (GO:0019065)	2025-01-10	0.0579443	0.248482	0	0	18.7119	53.2965	CAV2			Regulation Of Receptor Internalization (GO:0002090)	1936-02-01	0.0603914	0.324454	0	0	5.27914	14.8181	ARF1;FLOT1
	Negative Regulation Of Activated T Cell Proliferation (GO:0046007)	2025-01-10	0.0579443	0.248482	0	0	18.7119	53.2965	PRKAR1A			Positive Regulation Of RNA Splicing (GO:0033120)	1936-02-01	0.0603914	0.324454	0	0	5.27914	14.8181	POLR2A;SLC38A2
	Protein Modification Process (GO:0036211)	8/711	0.0619825	0.248482	0	0	1.96614	5.46765	DUSP5;PARP4;RB1CC1;UST;PTPRM;CCL2;MACROD2;PTPN13			Positive Regulation Of Double-Strand Break Repair Via Homologous Recombination (GO:1905168)	1936-02-01	0.0603914	0.324454	0	0	5.27914	14.8181	PARP1;ARID2
	Cell-Cell Junction Organization (GO:0045216)	1968-02-01	0.0620311	0.248482	0	0	5.13209	14.2678	CDH1;F2RL1			Spindle Assembly (GO:0051225)	1981-03-01	0.0613256	0.324454	0	0	3.45978	9.65818	TUBGCP2;RCC1;SAC3D1
	AMP Metabolic Process (GO:0046033)	2025-01-11	0.0635524	0.248482	0	0	16.8398	46.4087	NT5E			Macromolecule Modification (GO:0043412)	1981-03-01	0.0613256	0.324454	0	0	3.45978	9.65818	PARP1;AKT2;UBE2M
	Negative Regulation Of Fibrinolysis (GO:0051918)	2025-01-11	0.0635524	0.248482	0	0	16.8398	46.4087	PLAU			Regulation Of Phosphorylation (GO:0042325)	1982-03-01	0.0631543	0.324454	0	0	3.41581	9.43508	MCM7;FZD7;PLXNB2
	Negative Regulation Of Nitrogen Compound Metabolic Process (GO:0051172)	2025-01-11	0.0635524	0.248482	0	0	16.8398	46.4087	CLTC			Supramolecular Fiber Organization (GO:0097435)	7/316	0.0632656	0.324454	0	0	2.05137	5.66264	COL18A1;KRT17;TUBGCP2;TAGLN2;ALDOA;LOXL1;FBLN5
	Regulation Of Mesenchymal Cell Proliferation (GO:0010464)	2025-01-11	0.0635524	0.248482	0	0	16.8398	46.4087	SOX9			Transcription By RNA Polymerase II (GO:0006366)	5/192	0.0632826	0.324454	0	0	2.41393	6.66281	TFDP1;PARP1;POLR2A;MAZ;MED16
	Brain Morphogenesis (GO:0048854)	2025-01-11	0.0635524	0.248482	0	0	16.8398	46.4087	SPEF2			Regulation Of Vascular Associated Smooth Muscle Cell Proliferation (GO:1904705)	1937-02-01	0.0633886	0.324454	0	0	5.12805	14.1456	DNMT1;GJA1
	Carbon Dioxide Transport (GO:0015670)	2025-01-11	0.0635524	0.248482	0	0	16.8398	46.4087	CA2			Type I Interferon-Mediated Signaling Pathway (GO:0060337)	1937-02-01	0.0633886	0.324454	0	0	5.12805	14.1456	IRAK1;TYK2
	Regulation Of Protein Exit From Endoplasmic Reticulum (GO:0070861)	2025-01-11	0.0635524	0.248482	0	0	16.8398	46.4087	GCC2			Muscle Tissue Development (GO:0060537)	1937-02-01	0.0633886	0.324454	0	0	5.12805	14.1456	IGSF8;PTCH1
	Regulation Of Pseudopodium Assembly (GO:0031272)	2025-01-11	0.0635524	0.248482	0	0	16.8398	46.4087	F2RL1			Regulation Of Signal Transduction (GO:0009966)	5/193	0.064408	0.324454	0	0	2.40097	6.5847	IRAK1;PPP2R1A;PTCH1;IGFBP2;NCAM1
	Cellular Response To Nitrogen Levels (GO:0043562)	2025-01-11	0.0635524	0.248482	0	0	16.8398	46.4087	MAP1LC3B			Regulation Of Cell Differentiation (GO:0045595)	5/193	0.064408	0.324454	0	0	2.40097	6.5847	PTBP1;PPP2R1A;DAG1;RBBP7;ARID2
	Cellular Response To Nitrogen Starvation (GO:0006995)	2025-01-11	0.0635524	0.248482	0	0	16.8398	46.4087	MAP1LC3B			Regulation Of Endothelial Cell Chemotaxis To Fibroblast Growth Factor (GO:2000544)	2025-01-06	0.0647866	0.324454	0	0	17.8941	48.9701	FGF18
	Cellular Response To Thyroid Hormone Stimulus (GO:0097067)	2025-01-11	0.0635524	0.248482	0	0	16.8398	46.4087	CTSB			Negative Regulation Of Lipoprotein Particle Clearance (GO:0010985)	2025-01-06	0.0647866	0.324454	0	0	17.8941	48.9701	KHSRP
	Cochlea Morphogenesis (GO:0090103)	2025-01-11	0.0635524	0.248482	0	0	16.8398	46.4087	SOX9			Regulation Of Lens Fiber Cell Differentiation (GO:1902746)	2025-01-06	0.0647866	0.324454	0	0	17.8941	48.9701	SPRED2
	Positive Regulation Of Branching Involved In Ureteric Bud Morphogenesis (GO:0090190)	2025-01-11	0.0635524	0.248482	0	0	16.8398	46.4087	SOX9			Amino-Acid Betaine Metabolic Process (GO:0006577)	2025-01-06	0.0647866	0.324454	0	0	17.8941	48.9701	CPT1A
	Positive Regulation Of Circadian Rhythm (GO:0042753)	2025-01-11	0.0635524	0.248482	0	0	16.8398	46.4087	NKX2-1			Neuron Projection Extension Involved In Neuron Projection Guidance (GO:1902284)	2025-01-06	0.0647866	0.324454	0	0	17.8941	48.9701	NELL2
	Positive Regulation Of Cytoplasmic Transport (GO:1903651)	2025-01-11	0.0635524	0.248482	0	0	16.8398	46.4087	MSN			Axon Extension Involved In Axon Guidance (GO:0048846)	2025-01-06	0.0647866	0.324454	0	0	17.8941	48.9701	NELL2
	Skeletal Muscle Fiber Development (GO:0048741)	2025-01-11	0.0635524	0.248482	0	0	16.8398	46.4087	CAV2			Cellular Response To Laminar Fluid Shear Stress (GO:0071499)	2025-01-06	0.0647866	0.324454	0	0	17.8941	48.9701	MAPK7
	Positive Regulation Of Pseudopodium Assembly (GO:0031274)	2025-01-11	0.0635524	0.248482	0	0	16.8398	46.4087	F2RL1			Polyamine Biosynthetic Process (GO:0006596)	2025-01-06	0.0647866	0.324454	0	0	17.8941	48.9701	SLC38A2
	Post-Transcriptional Gene Silencing (GO:0016441)	2025-01-11	0.0635524	0.248482	0	0	16.8398	46.4087	HELZ			Choline Transport (GO:0015871)	2025-01-06	0.0647866	0.324454	0	0	17.8941	48.9701	SLC44A2
	Lipoprotein Transport (GO:0042953)	2025-01-11	0.0635524	0.248482	0	0	16.8398	46.4087	VMP1			Response To Lead Ion (GO:0010288)	2025-01-06	0.0647866	0.324454	0	0	17.8941	48.9701	PPP1CA
	Programmed Necrotic Cell Death (GO:0097300)	2025-01-11	0.0635524	0.248482	0	0	16.8398	46.4087	CYLD			Ribose Phosphate Biosynthetic Process (GO:0046390)	2025-01-06	0.0647866	0.324454	0	0	17.8941	48.9701	G6PD
	Lysosomal Microautophagy (GO:0016237)	2025-01-11	0.0635524	0.248482	0	0	16.8398	46.4087	RB1CC1			Elastic Fiber Assembly (GO:0048251)	2025-01-06	0.0647866	0.324454	0	0	17.8941	48.9701	FBLN5
	Macrophage Chemotaxis (GO:0048246)	2025-01-11	0.0635524	0.248482	0	0	16.8398	46.4087	CCL2			Serine Transport (GO:0032329)	2025-01-06	0.0647866	0.324454	0	0	17.8941	48.9701	SLC38A2
	Regulation Of Actin Filament Depolymerization (GO:0030834)	2025-01-11	0.0635524	0.248482	0	0	16.8398	46.4087	F2RL1			Skeletal Muscle Thin Filament Assembly (GO:0030240)	2025-01-06	0.0647866	0.324454	0	0	17.8941	48.9701	ACTL8
	Response To Molecule Of Bacterial Origin (GO:0002237)	1969-02-01	0.0636413	0.248482	0	0	5.05524	13.9246	SLPI;IFNAR1			Positive Regulation Of Lamellipodium Morphogenesis (GO:2000394)	2025-01-06	0.0647866	0.324454	0	0	17.8941	48.9701	VIL1
	Cellular Response To Growth Factor Stimulus (GO:0071363)	3/155	0.065313	0.254075	0	0	3.35679	9.15923	RPS6KB1;CCL2;SOX9			Positive Regulation Of mRNA Binding (GO:1902416)	2025-01-06	0.0647866	0.324454	0	0	17.8941	48.9701	EIF4G1
	Cell-Cell Junction Assembly (GO:0007043)	1971-02-01	0.0669037	0.254907	0	0	4.90821	13.2743	GJB2;CDH1			Ureter Development (GO:0072189)	2025-01-06	0.0647866	0.324454	0	0	17.8941	48.9701	SOX17
	Positive Regulation Of Gene Expression (GO:0010628)	6/480	0.0671487	0.254907	0	0	2.17397	5.87155	FXR1;RPS6KB1;NKX2-1;MSN;SOX9;NKX3-1			Hemostasis (GO:0007599)	2025-01-06	0.0647866	0.324454	0	0	17.8941	48.9701	GPI
	Protein Targeting To Membrane (GO:0006612)	1972-02-01	0.0685555	0.254907	0	0	4.83785	12.966	SDCBP;SEC62			Positive Regulation Of Synaptic Plasticity (GO:0031915)	2025-01-06	0.0647866	0.324454	0	0	17.8941	48.9701	CDC20
	Regulation Of Chemokine (C-X-C Motif) Ligand 2 Production (GO:2000341)	2025-01-12	0.0691273	0.254907	0	0	15.3082	40.9004	F2RL1			Intracellular Sequestering Of Iron Ion (GO:0006880)	2025-01-06	0.0647866	0.324454	0	0	17.8941	48.9701	FTL
	Regulation Of Lymphocyte Migration (GO:2000401)	2025-01-12	0.0691273	0.254907	0	0	15.3082	40.9004	MSN			Positive Regulation Of Toll-Like Receptor 3 Signaling Pathway (GO:0034141)	2025-01-06	0.0647866	0.324454	0	0	17.8941	48.9701	FLOT1
	Alanine Transport (GO:0032328)	2025-01-12	0.0691273	0.254907	0	0	15.3082	40.9004	SLC36A4			Maintenance Of Protein Location In Extracellular Region (GO:0071694)	2025-01-06	0.0647866	0.324454	0	0	17.8941	48.9701	LTBP1
	Cell-Cell Junction Maintenance (GO:0045217)	2025-01-12	0.0691273	0.254907	0	0	15.3082	40.9004	F2RL1			Mitotic Nuclear Membrane Disassembly (GO:0007077)	2025-01-06	0.0647866	0.324454	0	0	17.8941	48.9701	PLK1
	Cristae Formation (GO:0042407)	2025-01-12	0.0691273	0.254907	0	0	15.3082	40.9004	APOOL			Regulation Of NK T Cell Proliferation (GO:0051140)	2025-01-06	0.0647866	0.324454	0	0	17.8941	48.9701	TYK2
	Response To Thyroid Hormone (GO:0097066)	2025-01-12	0.0691273	0.254907	0	0	15.3082	40.9004	CTSB			Negative Regulation Of Cardiocyte Differentiation (GO:1905208)	2025-01-06	0.0647866	0.324454	0	0	17.8941	48.9701	FZD7
	Fibrinolysis (GO:0042730)	2025-01-12	0.0691273	0.254907	0	0	15.3082	40.9004	PLAU			Regulation Of Cardiac Muscle Hypertrophy In Response To Stress (GO:1903242)	2025-01-06	0.0647866	0.324454	0	0	17.8941	48.9701	LMNA
	Positive Regulation Of Myeloid Leukocyte Mediated Immunity (GO:0002888)	2025-01-12	0.0691273	0.254907	0	0	15.3082	40.9004	F2RL1			Regulation Of Epithelial To Mesenchymal Transition (GO:0010717)	1983-03-01	0.065008	0.324454	0	0	3.37295	9.21909	SPRED2;DAG1;VASN
	Granulocyte Activation (GO:0036230)	2025-01-12	0.0691273	0.254907	0	0	15.3082	40.9004	F2RL1			Vascular Transport (GO:0010232)	1983-03-01	0.065008	0.324454	0	0	3.37295	9.21909	SLC38A1;SLC2A1;SLC38A2
	Positive Regulation Of Protein Export From Nucleus (GO:0046827)	2025-01-12	0.0691273	0.254907	0	0	15.3082	40.9004	RAPGEF3			Regulation Of NIK/NF-kappaB Signaling (GO:1901222)	1983-03-01	0.065008	0.324454	0	0	3.37295	9.21909	IRAK1;RTKN2;TRIP6
	Lipoprotein Localization (GO:0044872)	2025-01-12	0.0691273	0.254907	0	0	15.3082	40.9004	VMP1			G2/M Transition Of Mitotic Cell Cycle (GO:0000086)	1938-02-01	0.0664351	0.324454	0	0	4.98535	13.5179	PLK1;DNM2
	Macrophage Migration (GO:1905517)	2025-01-12	0.0691273	0.254907	0	0	15.3082	40.9004	CCL2			Cellular Response To Type I Interferon (GO:0071357)	1938-02-01	0.0664351	0.324454	0	0	4.98535	13.5179	IRAK1;TYK2
	Response To Lipopolysaccharide (GO:0032496)	3/159	0.0693679	0.254909	0	0	3.27006	8.7256	SLPI;CCL2;IFNAR1			Heart Looping (GO:0001947)	1938-02-01	0.0664351	0.324454	0	0	4.98535	13.5179	SOX17;DVL1
	Regulation Of Gene Expression (GO:0010468)	11/1127	0.0724422	0.25498	0	0	1.71259	4.49549	NFYA;NFIA;CDH1;PRKAR1A;STC2;NKX2-1;MSN;SOX9;ZBTB11;MLF1;NKX3-1			Protein Localization To Plasma Membrane (GO:0072659)	4/137	0.0665554	0.324454	0	0	2.71022	7.34393	SLC9A3R2;PTCH1;FLOT1;PACSIN1
	Negative Regulation Of Cell Migration (GO:0030336)	3/163	0.0735346	0.25498	0	0	3.18766	8.3198	CDH1;NKX2-1;PFN2			Transport Across Blood-Brain Barrier (GO:0150104)	1985-03-01	0.0687899	0.324454	0	0	3.29034	8.80726	SLC38A1;SLC2A1;SLC38A2
	Regulation Of Plasma Membrane Bounded Cell Projection Assembly (GO:0120032)	1975-02-01	0.0735906	0.25498	0	0	4.63833	12.1025	FXR1;CYLD			Positive Regulation Of Protein Localization (GO:1903829)	1985-03-01	0.0687899	0.324454	0	0	3.29034	8.80726	PLK1;TYK2;TM9SF4
	Regulation Of Stress Fiber Assembly (GO:0051492)	1975-02-01	0.0735906	0.25498	0	0	4.63833	12.1025	RAPGEF3;PFN2			Carboxylic Acid Transmembrane Transport (GO:1905039)	1939-02-01	0.0695295	0.324454	0	0	4.85037	12.9311	SLC38A1;SLC38A2
	Negative Regulation Of Fibroblast Growth Factor Receptor Signaling Pathway (GO:0040037)	2025-01-13	0.0746693	0.25498	0	0	14.0318	36.4081	SHISA2			Fibroblast Growth Factor Receptor Signaling Pathway (GO:0008543)	1939-02-01	0.0695295	0.324454	0	0	4.85037	12.9311	FIBP;FGF18
	Negative Regulation Of Myoblast Differentiation (GO:0045662)	2025-01-13	0.0746693	0.25498	0	0	14.0318	36.4081	SOX9			Heterochromatin Organization (GO:0070828)	1939-02-01	0.0695295	0.324454	0	0	4.85037	12.9311	LMNA;LMNB2
	Negative Regulation Of Receptor Internalization (GO:0002091)	2025-01-13	0.0746693	0.25498	0	0	14.0318	36.4081	SDCBP			Vitamin Transport (GO:0051180)	1939-02-01	0.0695295	0.324454	0	0	4.85037	12.9311	SLC2A1;CD320
	Clathrin Coat Assembly (GO:0048268)	2025-01-13	0.0746693	0.25498	0	0	14.0318	36.4081	CLTC			L-alpha-amino Acid Transmembrane Transport (GO:1902475)	1940-02-01	0.0726703	0.324454	0	0	4.72249	12.3815	SLC38A1;SLC38A2
	Cotranslational Protein Targeting To Membrane (GO:0006613)	2025-01-13	0.0746693	0.25498	0	0	14.0318	36.4081	SEC62			Regulation Of Glycolytic Process (GO:0006110)	1940-02-01	0.0726703	0.324454	0	0	4.72249	12.3815	ARNT;ZBTB7A
	Cytoplasmic Sequestering Of Protein (GO:0051220)	2025-01-13	0.0746693	0.25498	0	0	14.0318	36.4081	PTPRM			Cell Cycle G2/M Phase Transition (GO:0044839)	1940-02-01	0.0726703	0.324454	0	0	4.72249	12.3815	PLK1;DNM2
	Sodium-Independent Organic Anion Transport (GO:0043252)	2025-01-13	0.0746693	0.25498	0	0	14.0318	36.4081	SLCO2A1			Positive Regulation Of Cell Cycle G1/S Phase Transition (GO:1902808)	1940-02-01	0.0726703	0.324454	0	0	4.72249	12.3815	TFDP1;EIF4G1
	Positive Regulation Of Insulin Secretion Involved In Cellular Response To Glucose Stimulus (GO:0035774)	2025-01-13	0.0746693	0.25498	0	0	14.0318	36.4081	CFTR			Synaptic Vesicle Endocytosis (GO:0048488)	1940-02-01	0.0726703	0.324454	0	0	4.72249	12.3815	PACSIN1;DNM2
	Substrate-Dependent Cell Migration (GO:0006929)	2025-01-13	0.0746693	0.25498	0	0	14.0318	36.4081	SDCBP			Protein Localization To Chromosome (GO:0034502)	1940-02-01	0.0726703	0.324454	0	0	4.72249	12.3815	PARP1;PLK1
	Extracellular Transport (GO:0006858)	2025-01-13	0.0746693	0.25498	0	0	14.0318	36.4081	SPEF2			Protein Localization To Cell Periphery (GO:1990778)	4/142	0.0738059	0.324454	0	0	2.61135	6.80602	SLC9A3R2;PTCH1;FLOT1;PACSIN1
	Positive Regulation Of Leukocyte Degranulation (GO:0043302)	2025-01-13	0.0746693	0.25498	0	0	14.0318	36.4081	F2RL1			Regulation Of Endothelial Cell Migration (GO:0010594)	1988-03-01	0.0746454	0.324454	0	0	3.17373	8.23585	NELL2;GPI;EMC10
	Positive Regulation Of Protein Deacetylation (GO:0090312)	2025-01-13	0.0746693	0.25498	0	0	14.0318	36.4081	NNMT			Regulation Of Translation (GO:0006417)	5/202	0.0750402	0.324454	0	0	2.29023	5.93108	ILF3;IFRD2;PLXNB2;EIF4G1;EIF3B
	Positive Regulation Of Superoxide Anion Generation (GO:0032930)	2025-01-13	0.0746693	0.25498	0	0	14.0318	36.4081	F2RL1			Regulation Of Cyclic-Nucleotide Phosphodiesterase Activity (GO:0051342)	2025-01-07	0.0751706	0.324454	0	0	14.911	38.5896	MAPK7
	Membrane Protein Intracellular Domain Proteolysis (GO:0031293)	2025-01-13	0.0746693	0.25498	0	0	14.0318	36.4081	MMP7			Regulation Of Establishment Of Protein Localization To Mitochondrion (GO:1903747)	2025-01-07	0.0751706	0.324454	0	0	14.911	38.5896	SREBF1
	Microtubule-Based Transport (GO:0099111)	2025-01-13	0.0746693	0.25498	0	0	14.0318	36.4081	SPEF2			Regulation Of Extent Of Cell Growth (GO:0061387)	2025-01-07	0.0751706	0.324454	0	0	14.911	38.5896	DNM2
	Regulation Of cAMP-dependent Protein Kinase Activity (GO:2000479)	2025-01-13	0.0746693	0.25498	0	0	14.0318	36.4081	PRKAR1A			Negative Regulation Of Muscle Cell Differentiation (GO:0051148)	2025-01-07	0.0751706	0.324454	0	0	14.911	38.5896	PTBP1
	Negative Regulation Of Cartilage Development (GO:0061037)	2025-01-13	0.0746693	0.25498	0	0	14.0318	36.4081	SOX9			Negative Regulation Of Nitric Oxide Biosynthetic Process (GO:0045019)	2025-01-07	0.0751706	0.324454	0	0	14.911	38.5896	KHSRP
	Regulation Of Cell Projection Organization (GO:0031344)	2025-01-13	0.0746693	0.25498	0	0	14.0318	36.4081	MACF1			Negative Regulation Of Nitric Oxide Metabolic Process (GO:1904406)	2025-01-07	0.0751706	0.324454	0	0	14.911	38.5896	KHSRP
	Negative Regulation Of Cell Population Proliferation (GO:0008285)	5/379	0.0761033	0.259044	0	0	2.28762	5.89214	FGFBP1;RB1CC1;IGFBP7;SOX9;NKX3-1			Regulation Of Heterochromatin Formation (GO:0031445)	2025-01-07	0.0751706	0.324454	0	0	14.911	38.5896	SAMD1
	Positive Regulation Of JNK Cascade (GO:0046330)	1977-02-01	0.0770116	0.260586	0	0	4.51419	11.5735	SDCBP;F2RL1			SREBP Signaling Pathway (GO:0032933)	2025-01-07	0.0751706	0.324454	0	0	14.911	38.5896	SREBF1
	T Cell Proliferation (GO:0042098)	2025-01-14	0.0801786	0.260586	0	0	12.9518	32.6838	MSN			Regulation Of Lipase Activity (GO:0060191)	2025-01-07	0.0751706	0.324454	0	0	14.911	38.5896	PCSK5
	Regulation Of Neuron Projection Arborization (GO:0150011)	2025-01-14	0.0801786	0.260586	0	0	12.9518	32.6838	MACF1			Amine Transport (GO:0015837)	2025-01-07	0.0751706	0.324454	0	0	14.911	38.5896	SLC44A2
	Nuclear Pore Organization (GO:0006999)	2025-01-14	0.0801786	0.260586	0	0	12.9518	32.6838	FXR1			Regulation Of Natural Killer Cell Mediated Cytotoxicity Directed Against Tumor Cell Target (GO:0002858)	2025-01-07	0.0751706	0.324454	0	0	14.911	38.5896	PVR
	Regulation Of Superoxide Anion Generation (GO:0032928)	2025-01-14	0.0801786	0.260586	0	0	12.9518	32.6838	F2RL1			Atrial Cardiac Muscle Cell To AV Node Cell Signaling (GO:0086026)	2025-01-07	0.0751706	0.324454	0	0	14.911	38.5896	GJA1
	Polarized Epithelial Cell Differentiation (GO:0030859)	2025-01-14	0.0801786	0.260586	0	0	12.9518	32.6838	MSN			Regulation Of Protein Localization To Cell Cortex (GO:1904776)	2025-01-07	0.0751706	0.324454	0	0	14.911	38.5896	PLK1
	Endoderm Development (GO:0007492)	2025-01-14	0.0801786	0.260586	0	0	12.9518	32.6838	DUSP5			Peptidyl-Lysine Hydroxylation (GO:0017185)	2025-01-07	0.0751706	0.324454	0	0	14.911	38.5896	PLOD1
	Positive Regulation Of Exosomal Secretion (GO:1903543)	2025-01-14	0.0801786	0.260586	0	0	12.9518	32.6838	SDCBP			Peptidyl-Serine Autophosphorylation (GO:0036289)	2025-01-07	0.0751706	0.324454	0	0	14.911	38.5896	MAP2K2
	Establishment Of Apical/Basal Cell Polarity (GO:0035089)	2025-01-14	0.0801786	0.260586	0	0	12.9518	32.6838	MSN			Regulation Of Response To Wounding (GO:1903034)	2025-01-07	0.0751706	0.324454	0	0	14.911	38.5896	VIL1
	Icosanoid Transport (GO:0071715)	2025-01-14	0.0801786	0.260586	0	0	12.9518	32.6838	SLCO2A1			Regulation Of Transforming Growth Factor Beta Activation (GO:1901388)	2025-01-07	0.0751706	0.324454	0	0	14.911	38.5896	LTBP1
	Post-Translational Protein Targeting To Endoplasmic Reticulum Membrane (GO:0006620)	2025-01-14	0.0801786	0.260586	0	0	12.9518	32.6838	SEC62			Collecting Duct Development (GO:0072044)	2025-01-07	0.0751706	0.324454	0	0	14.911	38.5896	PTCH1
	Myotube Cell Development (GO:0014904)	2025-01-14	0.0801786	0.260586	0	0	12.9518	32.6838	CAV2			Spermidine Metabolic Process (GO:0008216)	2025-01-07	0.0751706	0.324454	0	0	14.911	38.5896	SLC38A2
	Regulation Of Branching Involved In Ureteric Bud Morphogenesis (GO:0090189)	2025-01-14	0.0801786	0.260586	0	0	12.9518	32.6838	SOX9			Foam Cell Differentiation (GO:0090077)	2025-01-07	0.0751706	0.324454	0	0	14.911	38.5896	SAMD1
	Negative Regulation Of Chondrocyte Differentiation (GO:0032331)	2025-01-14	0.0801786	0.260586	0	0	12.9518	32.6838	SOX9			Termination Of RNA Polymerase II Transcription (GO:0006369)	2025-01-07	0.0751706	0.324454	0	0	14.911	38.5896	MAZ
	Positive Regulation Of Cytoskeleton Organization (GO:0051495)	1979-02-01	0.0804822	0.260586	0	0	4.39649	11.0779	F2RL1;PFN2			Positive Regulation Of Membrane Potential (GO:0045838)	2025-01-07	0.0751706	0.324454	0	0	14.911	38.5896	AKT2
	Vesicle Fusion (GO:0006906)	1979-02-01	0.0804822	0.260586	0	0	4.39649	11.0779	CAV2;YIPF4			Positive Regulation Of Natural Killer Cell Proliferation (GO:0032819)	2025-01-07	0.0751706	0.324454	0	0	14.911	38.5896	TYK2
	Regulation Of Organelle Assembly (GO:1902115)	1980-02-01	0.0822355	0.26215	0	0	4.33991	10.8418	CYLD;MSN			Positive Regulation Of Neuron Projection Arborization (GO:0150012)	2025-01-07	0.0751706	0.324454	0	0	14.911	38.5896	DVL1
	Cell-Cell Adhesion Via Plasma-Membrane Adhesion Molecules (GO:0098742)	3/172	0.083306	0.26215	0	0	3.01653	7.49678	CDH1;PCDHGC3;PTPRM			Mammary Gland Epithelial Cell Differentiation (GO:0060644)	2025-01-07	0.0751706	0.324454	0	0	14.911	38.5896	AKT2
	Positive Regulation Of Cellular Biosynthetic Process (GO:0031328)	3/174	0.08555	0.26215	0	0	2.98094	7.32911	FXR1;NNMT;RPS6KB1			Proton-Transporting ATP Synthase Complex Assembly (GO:0043461)	2025-01-07	0.0751706	0.324454	0	0	14.911	38.5896	ATP5F1D
	Regulation Of Cellular Response To Heat (GO:1900034)	2025-01-15	0.0856553	0.26215	0	0	12.026	29.553	CHORDC1			Mitochondrial Proton-Transporting ATP Synthase Complex Assembly (GO:0033615)	2025-01-07	0.0751706	0.324454	0	0	14.911	38.5896	ATP5F1D
	Golgi To Endosome Transport (GO:0006895)	2025-01-15	0.0856553	0.26215	0	0	12.026	29.553	VPS13C			Monosaccharide Biosynthetic Process (GO:0046364)	2025-01-07	0.0751706	0.324454	0	0	14.911	38.5896	G6PD
	Regulation Of Intrinsic Apoptotic Signaling Pathway In Response To DNA Damage (GO:1902229)	2025-01-15	0.0856553	0.26215	0	0	12.026	29.553	TPT1			Negative Regulation Of DNA-templated DNA Replication (GO:2000104)	2025-01-07	0.0751706	0.324454	0	0	14.911	38.5896	CDT1
	Negative Regulation Of Protein Processing (GO:0010955)	2025-01-15	0.0856553	0.26215	0	0	12.026	29.553	PLAU			DNA Duplex Unwinding (GO:0032508)	1941-02-01	0.0758561	0.324454	0	0	4.60117	11.866	MCM7;MCM2
	Regulation Of miRNA-mediated Gene Silencing (GO:0060964)	2025-01-15	0.0856553	0.26215	0	0	12.026	29.553	FXR1			Cellular Response To Chemical Stress (GO:0062197)	1989-03-01	0.076645	0.324454	0	0	3.13667	8.05675	PRDX2;G6PD;PARP1
	Cardiac Myofibril Assembly (GO:0055003)	2025-01-15	0.0856553	0.26215	0	0	12.026	29.553	FHOD3			Regulation Of MAPK Cascade (GO:0043408)	5/204	0.0775251	0.324454	0	0	2.26698	5.79702	SPRED2;DUSP2;MAP2K2;PPP2R1A;DAG1
	Peptidyl-Lysine Trimethylation (GO:0018023)	2025-01-15	0.0856553	0.26215	0	0	12.026	29.553	NFYA			Positive Regulation Of Proteasomal Protein Catabolic Process (GO:1901800)	1990-03-01	0.0786681	0.324454	0	0	3.10046	7.88297	BAG6;DVL1;PLK1
	Cellular Response To Estrogen Stimulus (GO:0071391)	2025-01-15	0.0856553	0.26215	0	0	12.026	29.553	SOX9			DNA Integrity Checkpoint Signaling (GO:0031570)	1942-02-01	0.0790856	0.324454	0	0	4.48591	11.3818	H2AX;CDT1
	Coenzyme A Metabolic Process (GO:0015936)	2025-01-15	0.0856553	0.26215	0	0	12.026	29.553	PANK3			Amino Acid Transmembrane Transport (GO:0003333)	1942-02-01	0.0790856	0.324454	0	0	4.48591	11.3818	SLC38A1;SLC38A2
	Positive Regulation Of Endothelial Cell Apoptotic Process (GO:2000353)	2025-01-15	0.0856553	0.26215	0	0	12.026	29.553	CCL2			Collagen Fibril Organization (GO:0030199)	1942-02-01	0.0790856	0.324454	0	0	4.48591	11.3818	COL18A1;LOXL1
	Positive Regulation Of Glucose Metabolic Process (GO:0010907)	2025-01-15	0.0856553	0.26215	0	0	12.026	29.553	NNMT			Determination Of Heart Left/Right Asymmetry (GO:0061371)	1942-02-01	0.0790856	0.324454	0	0	4.48591	11.3818	SOX17;DVL1
	Gas Transport (GO:0015669)	2025-01-15	0.0856553	0.26215	0	0	12.026	29.553	CA2			Embryonic Heart Tube Morphogenesis (GO:0003143)	1942-02-01	0.0790856	0.324454	0	0	4.48591	11.3818	SOX17;DVL1
	Vasodilation (GO:0042311)	2025-01-15	0.0856553	0.26215	0	0	12.026	29.553	F2RL1			Positive Regulation Of MAP Kinase Activity (GO:0043406)	1991-03-01	0.0807143	0.324454	0	0	3.06507	7.71428	IRAK1;FGF18;MAP3K11
	Positive Regulation Of Syncytium Formation By Plasma Membrane Fusion (GO:0060143)	2025-01-15	0.0856553	0.26215	0	0	12.026	29.553	RAPGEF3			Negative Regulation Of Cell Differentiation (GO:0045596)	5/207	0.0813349	0.324454	0	0	2.23297	5.60292	PTBP1;SPRED2;PTCH1;ACTB;VASN
	Positive Regulation Of Transmembrane Transport (GO:0034764)	2025-01-15	0.0856553	0.26215	0	0	12.026	29.553	CA2			Dephosphorylation (GO:0016311)	4/147	0.0814401	0.324454	0	0	2.51941	6.31839	PPP2R1A;SBF1;TIMM50;PPP1CA
	mRNA Methylation (GO:0080009)	2025-01-15	0.0856553	0.26215	0	0	12.026	29.553	VIRMA			Negative Regulation Of Gene Expression (GO:0010629)	7/336	0.0815766	0.324454	0	0	1.92469	4.82368	KDM4A;PTBP1;ILF3;DNMT1;KRT17;IFRD2;UPK3B
	Regulation Of Cell Population Proliferation (GO:0042127)	8/766	0.086732	0.263398	0	0	1.81825	4.4455	SDCBP;FGFBP1;RB1CC1;LIFR;IGFBP7;SOX9;BIRC2;NKX3-1			mRNA Destabilization (GO:0061157)	1943-02-01	0.0823574	0.324454	0	0	4.37627	10.9262	KHSRP;MEX3D
	Regulation Of Epithelial To Mesenchymal Transition (GO:0010717)	1983-02-01	0.0875652	0.263398	0	0	4.17854	10.1763	SDCBP;NKX2-1			Regulation Of Cellular Component Size (GO:0032535)	1943-02-01	0.0823574	0.324454	0	0	4.37627	10.9262	RAP1GAP2;PPP1CA
	DNA-templated Transcription Termination (GO:0006353)	2025-01-16	0.0910998	0.263398	0	0	11.2237	26.8898	NKX2-1			Axon Guidance (GO:0007411)	4/149	0.0845992	0.324454	0	0	2.4844	6.13606	NELL2;DAG1;PLXNB2;NCAM1
	Regulation Of Fatty Acid Oxidation (GO:0046320)	2025-01-16	0.0910998	0.263398	0	0	11.2237	26.8898	SOX9			Skeletal System Development (GO:0001501)	4/149	0.0845992	0.324454	0	0	2.4844	6.13606	COL18A1;GJA1;COL9A2;PCSK5
	Regulation Of Fibrinolysis (GO:0051917)	2025-01-16	0.0910998	0.263398	0	0	11.2237	26.8898	PLAU			Negative Regulation Of Triglyceride Metabolic Process (GO:0090209)	2025-01-08	0.0854397	0.324454	0	0	12.7802	31.4386	SREBF1
	Negative Regulation Of Viral-Induced Cytoplasmic Pattern Recognition Receptor Signaling Pathway (GO:0039532)	2025-01-16	0.0910998	0.263398	0	0	11.2237	26.8898	F2RL1			Angiotensin Maturation (GO:0002003)	2025-01-08	0.0854397	0.324454	0	0	12.7802	31.4386	CTSZ
	Regulation Of Plasminogen Activation (GO:0010755)	2025-01-16	0.0910998	0.263398	0	0	11.2237	26.8898	PLAU			Regulation Of Mitotic Centrosome Separation (GO:0046602)	2025-01-08	0.0854397	0.324454	0	0	12.7802	31.4386	NSFL1C
	Regulation Of Protein Kinase A Signaling (GO:0010738)	2025-01-16	0.0910998	0.263398	0	0	11.2237	26.8898	AKAP12			Regulation Of Morphogenesis Of An Epithelium (GO:1905330)	2025-01-08	0.0854397	0.324454	0	0	12.7802	31.4386	GJA1
	Regulation Of Transforming Growth Factor Beta Production (GO:0071634)	2025-01-16	0.0910998	0.263398	0	0	11.2237	26.8898	ITGB6			Apoptotic DNA Fragmentation (GO:0006309)	2025-01-08	0.0854397	0.324454	0	0	12.7802	31.4386	DNASE2
	Positive Regulation Of Cell Migration Involved In Sprouting Angiogenesis (GO:0090050)	2025-01-16	0.0910998	0.263398	0	0	11.2237	26.8898	FGFBP1			Regulation Of Nuclear Cell Cycle DNA Replication (GO:0033262)	2025-01-08	0.0854397	0.324454	0	0	12.7802	31.4386	WIZ
	Reticulophagy (GO:0061709)	2025-01-16	0.0910998	0.263398	0	0	11.2237	26.8898	RB1CC1			Nuclear Membrane Disassembly (GO:0051081)	2025-01-08	0.0854397	0.324454	0	0	12.7802	31.4386	PLK1
	Sulfation (GO:0051923)	2025-01-16	0.0910998	0.263398	0	0	11.2237	26.8898	UST			Regulation Of Pattern Recognition Receptor Signaling Pathway (GO:0062207)	2025-01-08	0.0854397	0.324454	0	0	12.7802	31.4386	FLOT1
	Positive Regulation Of Positive Chemotaxis (GO:0050927)	2025-01-16	0.0910998	0.263398	0	0	11.2237	26.8898	F2RL1			Regulation Of Toll-Like Receptor 3 Signaling Pathway (GO:0034139)	2025-01-08	0.0854397	0.324454	0	0	12.7802	31.4386	FLOT1
	Mesonephric Tubule Development (GO:0072164)	2025-01-16	0.0910998	0.263398	0	0	11.2237	26.8898	NPNT			Cellular Response To Sterol Depletion (GO:0071501)	2025-01-08	0.0854397	0.324454	0	0	12.7802	31.4386	SREBF1
	Mitophagy (GO:0000423)	2025-01-16	0.0910998	0.263398	0	0	11.2237	26.8898	MAP1LC3B			Positive Regulation Of NK T Cell Activation (GO:0051135)	2025-01-08	0.0854397	0.324454	0	0	12.7802	31.4386	TYK2
	Regulation Of NMDA Receptor Activity (GO:2000310)	2025-01-16	0.0910998	0.263398	0	0	11.2237	26.8898	CCL2			Cobalamin Transport (GO:0015889)	2025-01-08	0.0854397	0.324454	0	0	12.7802	31.4386	CD320
	Regulation Of Blood Vessel Endothelial Cell Proliferation Involved In Sprouting Angiogenesis (GO:1903587)	2025-01-16	0.0910998	0.263398	0	0	11.2237	26.8898	FGFBP1			Commissural Neuron Axon Guidance (GO:0071679)	2025-01-08	0.0854397	0.324454	0	0	12.7802	31.4386	NCAM1
	Negative Regulation Of Chemokine Production (GO:0032682)	2025-01-16	0.0910998	0.263398	0	0	11.2237	26.8898	F2RL1			Dehydroascorbic Acid Transport (GO:0070837)	2025-01-08	0.0854397	0.324454	0	0	12.7802	31.4386	SLC2A1
	Regulation Of Osteoblast Differentiation (GO:0045667)	1985-02-01	0.0911746	0.263398	0	0	4.07744	9.76538	SOX9;NPNT			Positive Regulation Of Cell-Cell Adhesion Mediated By Cadherin (GO:2000049)	2025-01-08	0.0854397	0.324454	0	0	12.7802	31.4386	FLOT1
	Positive Regulation Of Amide Metabolic Process (GO:0034250)	1985-02-01	0.0911746	0.263398	0	0	4.07744	9.76538	FXR1;RPS6KB1			Semaphorin-Plexin Signaling Pathway Involved In Axon Guidance (GO:1902287)	2025-01-08	0.0854397	0.324454	0	0	12.7802	31.4386	PLXNB2
	Positive Regulation Of ERK1 And ERK2 Cascade (GO:0070374)	3/179	0.0912715	0.263398	0	0	2.89552	6.93164	CCL2;F2RL1;NPNT			Skeletal Myofibril Assembly (GO:0014866)	2025-01-08	0.0854397	0.324454	0	0	12.7802	31.4386	ACTL8
	Endosomal Transport (GO:0016197)	3/180	0.0924347	0.265965	0	0	2.87902	6.85567	ITSN2;CLTC;GCC2			Positive Regulation Of Epithelial Cell Proliferation Involved In Wound Healing (GO:0060054)	2025-01-08	0.0854397	0.324454	0	0	12.7802	31.4386	FZD7
	Negative Regulation Of Angiogenesis (GO:0016525)	1986-02-01	0.0929956	0.265965	0	0	4.02869	9.56897	PTPRM;ADAMTS9			Positive Regulation Of Extracellular Matrix Assembly (GO:1901203)	2025-01-08	0.0854397	0.324454	0	0	12.7802	31.4386	DAG1
	Cellular Response To Oxygen-Containing Compound (GO:1901701)	5/406	0.0951765	0.265965	0	0	2.13064	5.01131	CDH1;CCL2;SOX9;CFTR;RAPGEF3			Positive Regulation Of Fatty Acid Beta-Oxidation (GO:0032000)	2025-01-08	0.0854397	0.324454	0	0	12.7802	31.4386	AKT2
	Regulation Of Cellular Respiration (GO:0043457)	2025-01-17	0.096512	0.265965	0	0	10.5217	24.6007	IFNAR1			Somite Development (GO:0061053)	2025-01-08	0.0854397	0.324454	0	0	12.7802	31.4386	PTCH1
	NAD Biosynthetic Process (GO:0009435)	2025-01-17	0.096512	0.265965	0	0	10.5217	24.6007	NNMT			succinyl-CoA Metabolic Process (GO:0006104)	2025-01-08	0.0854397	0.324454	0	0	12.7802	31.4386	OGDH
	T Cell Migration (GO:0072678)	2025-01-17	0.096512	0.265965	0	0	10.5217	24.6007	MSN			Sympathetic Ganglion Development (GO:0061549)	2025-01-08	0.0854397	0.324454	0	0	12.7802	31.4386	NELL2
	Regulation Of Leukocyte Chemotaxis (GO:0002688)	2025-01-17	0.096512	0.265965	0	0	10.5217	24.6007	F2RL1			Fructose 1,6-Bisphosphate Metabolic Process (GO:0030388)	2025-01-08	0.0854397	0.324454	0	0	12.7802	31.4386	KHSRP
	Androgen Receptor Signaling Pathway (GO:0030521)	2025-01-17	0.096512	0.265965	0	0	10.5217	24.6007	NKX3-1			Vitamin K Metabolic Process (GO:0042373)	2025-01-08	0.0854397	0.324454	0	0	12.7802	31.4386	CBR1
	Aorta Morphogenesis (GO:0035909)	2025-01-17	0.096512	0.265965	0	0	10.5217	24.6007	ADAMTS9			Interleukin-12-Mediated Signaling Pathway (GO:0035722)	2025-01-08	0.0854397	0.324454	0	0	12.7802	31.4386	TYK2
	Peptidyl-Threonine Dephosphorylation (GO:0035970)	2025-01-17	0.096512	0.265965	0	0	10.5217	24.6007	DUSP5			Internal Protein Amino Acid Acetylation (GO:0006475)	2025-01-08	0.0854397	0.324454	0	0	12.7802	31.4386	NAA10
	Positive Regulation By Host Of Viral Process (GO:0044794)	2025-01-17	0.096512	0.265965	0	0	10.5217	24.6007	CAV2			Positive Regulation Of Synapse Maturation (GO:0090129)	2025-01-08	0.0854397	0.324454	0	0	12.7802	31.4386	CDC20
	Response To Interferon-Alpha (GO:0035455)	2025-01-17	0.096512	0.265965	0	0	10.5217	24.6007	IFNAR1			Proline Transport (GO:0015824)	2025-01-08	0.0854397	0.324454	0	0	12.7802	31.4386	SLC38A2
	Positive Regulation Of Cartilage Development (GO:0061036)	2025-01-17	0.096512	0.265965	0	0	10.5217	24.6007	SOX9			mRNA Pseudouridine Synthesis (GO:1990481)	2025-01-08	0.0854397	0.324454	0	0	12.7802	31.4386	PUS7L
	Positive Regulation Of Dendrite Extension (GO:1903861)	2025-01-17	0.096512	0.265965	0	0	10.5217	24.6007	ITSN2			Regulation Of Angiotensin Levels In Blood (GO:0002002)	2025-01-08	0.0854397	0.324454	0	0	12.7802	31.4386	CTSZ
	Transcription By RNA Polymerase I (GO:0006360)	2025-01-17	0.096512	0.265965	0	0	10.5217	24.6007	NKX2-1			Nucleus Organization (GO:0006997)	1944-02-01	0.0856702	0.324454	0	0	4.27186	10.497	LMNA;LMNB2
	Positive Regulation Of Stem Cell Differentiation (GO:2000738)	2025-01-17	0.096512	0.265965	0	0	10.5217	24.6007	SOX9			Establishment Of Protein Localization To Mitochondrion (GO:0072655)	1944-02-01	0.0856702	0.324454	0	0	4.27186	10.497	AIP;TIMM50
	Regulation Of Cartilage Development (GO:0061035)	2025-01-17	0.096512	0.265965	0	0	10.5217	24.6007	SOX9			Synaptic Vesicle Recycling (GO:0036465)	1944-02-01	0.0856702	0.324454	0	0	4.27186	10.497	PACSIN1;DNM2
	Regulation Of Endothelial Cell Migration (GO:0010594)	1988-02-01	0.0966691	0.265965	0	0	3.93461	9.19305	PTPRM;ADAMTS9			Peptidyl-Lysine Modification (GO:0018205)	1994-03-01	0.0869899	0.324454	0	0	2.96357	7.23693	TRIM28;PLOD1;LOXL1
	Negative Regulation Of Macromolecule Metabolic Process (GO:0010605)	3/186	0.099542	0.266526	0	0	2.78378	6.42266	PRKAR1A;STC2;NKX3-1			Positive Regulation Of Gene Expression (GO:0010628)	9/480	0.0879148	0.324454	0	0	1.73204	4.21125	GJA1;DNMT1;MAP2K2;POLR2A;FGF18;MAZ;FLOT1;PLXNB2;SLC38A2
	Negative Regulation Of Cellular Process (GO:0048523)	6/537	0.101433	0.266526	0	0	1.9349	4.42775	FGFBP1;RB1CC1;VPS13C;IGFBP7;TGFBI;NKX3-1			Regulation Of Cellular Metabolic Process (GO:0031323)	1945-02-01	0.0890226	0.324454	0	0	4.1723	10.0922	MBOAT7;ZBTB7A
	Regulation Of Dendrite Extension (GO:1903859)	2025-01-18	0.101892	0.266526	0	0	9.90229	22.6152	ITSN2			Regulation Of Protein Modification Process (GO:0031399)	1945-02-01	0.0890226	0.324454	0	0	4.1723	10.0922	SPRED2;PLXNB2
	Regulation Of Epithelial Cell Differentiation (GO:0030856)	2025-01-18	0.101892	0.266526	0	0	9.90229	22.6152	SOX9			Positive Regulation Of mRNA Catabolic Process (GO:0061014)	1945-02-01	0.0890226	0.324454	0	0	4.1723	10.0922	KHSRP;MEX3D
	Regulation Of Exosomal Secretion (GO:1903541)	2025-01-18	0.101892	0.266526	0	0	9.90229	22.6152	SDCBP			Amino Acid Transport (GO:0006865)	1946-02-01	0.0924134	0.324454	0	0	4.07727	9.70996	SLC38A1;SLC38A2
	Regulation Of Histone Modification (GO:0031056)	2025-01-18	0.101892	0.266526	0	0	9.90229	22.6152	NFYA			Replication Fork Processing (GO:0031297)	1946-02-01	0.0924134	0.324454	0	0	4.07727	9.70996	PARP1;CARM1
	Neutrophil Activation (GO:0042119)	2025-01-18	0.101892	0.266526	0	0	9.90229	22.6152	F2RL1			Homotypic Cell-Cell Adhesion (GO:0034109)	1946-02-01	0.0924134	0.324454	0	0	4.07727	9.70996	FIBP;CLIC1
	Autophagy Of Nucleus (GO:0044804)	2025-01-18	0.101892	0.266526	0	0	9.90229	22.6152	RB1CC1			Intracellular Protein Transmembrane Transport (GO:0065002)	1946-02-01	0.0924134	0.324454	0	0	4.07727	9.70996	AKT2;TIMM50
	Branching Involved In Ureteric Bud Morphogenesis (GO:0001658)	2025-01-18	0.101892	0.266526	0	0	9.90229	22.6152	NPNT			Mitotic G2/M Transition Checkpoint (GO:0044818)	1946-02-01	0.0924134	0.324454	0	0	4.07727	9.70996	FZR1;PLK1
	Regulation Of Protein Deacetylation (GO:0090311)	2025-01-18	0.101892	0.266526	0	0	9.90229	22.6152	NNMT			Negative Regulation Of Cellular Metabolic Process (GO:0031324)	1946-02-01	0.0924134	0.324454	0	0	4.07727	9.70996	SREBF1;FZR1
	Cell Junction Maintenance (GO:0034331)	2025-01-18	0.101892	0.266526	0	0	9.90229	22.6152	F2RL1			Regulation Of Cellular Response To Oxidative Stress (GO:1900407)	2025-01-09	0.0955954	0.324454	0	0	11.1821	26.2515	FBLN5
	Regulation Of Vascular Endothelial Cell Proliferation (GO:1905562)	2025-01-18	0.101892	0.266526	0	0	9.90229	22.6152	CCL2			Negative Regulation Of Heterotypic Cell-Cell Adhesion (GO:0034115)	2025-01-09	0.0955954	0.324454	0	0	11.1821	26.2515	MAPK7
	Response To Organophosphorus (GO:0046683)	2025-01-18	0.101892	0.266526	0	0	9.90229	22.6152	NT5E			Negative Regulation Of Hormone Secretion (GO:0046888)	2025-01-09	0.0955954	0.324454	0	0	11.1821	26.2515	GJA1
	Positive Regulation Of Neuroblast Proliferation (GO:0002052)	2025-01-18	0.101892	0.266526	0	0	9.90229	22.6152	VCAN			ER-associated Misfolded Protein Catabolic Process (GO:0071712)	2025-01-09	0.0955954	0.324454	0	0	11.1821	26.2515	BAG6
	Ureteric Bud Development (GO:0001657)	2025-01-18	0.101892	0.266526	0	0	9.90229	22.6152	NPNT			Negative Regulation Of Muscle Cell Apoptotic Process (GO:0010656)	2025-01-09	0.0955954	0.324454	0	0	11.1821	26.2515	DIPK2A
	Ureteric Bud Morphogenesis (GO:0060675)	2025-01-18	0.101892	0.266526	0	0	9.90229	22.6152	NPNT			Regulation Of Histone Methylation (GO:0031060)	2025-01-09	0.0955954	0.324454	0	0	11.1821	26.2515	EHMT2
	Maintenance Of Gastrointestinal Epithelium (GO:0030277)	2025-01-18	0.101892	0.266526	0	0	9.90229	22.6152	SOX9			Negative Regulation Of Receptor Binding (GO:1900121)	2025-01-09	0.0955954	0.324454	0	0	11.1821	26.2515	PTPRF
	Mesenchyme Morphogenesis (GO:0072132)	2025-01-18	0.101892	0.266526	0	0	9.90229	22.6152	SOX9			Negative Regulation Of Tyrosine Phosphorylation Of STAT Protein (GO:0042532)	2025-01-09	0.0955954	0.324454	0	0	11.1821	26.2515	PPP2R1A
	ncRNA-mediated Post-Transcriptional Gene Silencing (GO:0035194)	2025-01-18	0.101892	0.266526	0	0	9.90229	22.6152	HELZ			Apical Protein Localization (GO:0045176)	2025-01-09	0.0955954	0.324454	0	0	11.1821	26.2515	MAL
	Regulation Of RIG-I Signaling Pathway (GO:0039535)	2025-01-18	0.101892	0.266526	0	0	9.90229	22.6152	BIRC2			Regulation Of Natural Killer Cell Proliferation (GO:0032817)	2025-01-09	0.0955954	0.324454	0	0	11.1821	26.2515	TYK2
	Regulation Of Epithelial Cell Proliferation (GO:0050678)	1991-02-01	0.102256	0.266721	0	0	3.8014	8.66826	SOX9;NKX3-1			Regulation Of Postsynaptic Neurotransmitter Receptor Activity (GO:0098962)	2025-01-09	0.0955954	0.324454	0	0	11.1821	26.2515	NPTX2
	Regulation Of Endothelial Cell Proliferation (GO:0001936)	1993-02-01	0.106029	0.266721	0	0	3.71748	8.34219	CAV2;PTPRM			Regulation Of Protein Localization To Centrosome (GO:1904779)	2025-01-09	0.0955954	0.324454	0	0	11.1821	26.2515	NSFL1C
	Positive Regulation Of Cellular Component Biogenesis (GO:0044089)	1993-02-01	0.106029	0.266721	0	0	3.71748	8.34219	SDCBP;PFN2			Carnitine Metabolic Process (GO:0009437)	2025-01-09	0.0955954	0.324454	0	0	11.1821	26.2515	CPT1A
	Positive Regulation Of Transcription By RNA Polymerase II (GO:0045944)	9/938	0.106872	0.266721	0	0	1.66913	3.73237	KLF6;MED13;NFYA;NFIA;NKX2-1;F2RL1;SOX9;CDK12;NKX3-1			Regulation Of Receptor Binding (GO:1900120)	2025-01-09	0.0955954	0.324454	0	0	11.1821	26.2515	PTPRF
	Negative Regulation Of Fatty Acid Metabolic Process (GO:0045922)	2025-01-19	0.107241	0.266721	0	0	9.35169	20.8793	SOX9			Peptidyl-Lysine Dimethylation (GO:0018027)	2025-01-09	0.0955954	0.324454	0	0	11.1821	26.2515	EHMT2
	Regulation Of Early Endosome To Late Endosome Transport (GO:2000641)	2025-01-19	0.107241	0.266721	0	0	9.35169	20.8793	MSN			Peptidyl-Serine Dephosphorylation (GO:0070262)	2025-01-09	0.0955954	0.324454	0	0	11.1821	26.2515	PPP1CA
	Regulation Of Fibroblast Growth Factor Receptor Signaling Pathway (GO:0040036)	2025-01-19	0.107241	0.266721	0	0	9.35169	20.8793	SHISA2			Regulation Of Transmembrane Transporter Activity (GO:0022898)	2025-01-09	0.0955954	0.324454	0	0	11.1821	26.2515	ACTB
	RNA Destabilization (GO:0050779)	2025-01-19	0.107241	0.266721	0	0	9.35169	20.8793	FXR1			Response To Laminar Fluid Shear Stress (GO:0034616)	2025-01-09	0.0955954	0.324454	0	0	11.1821	26.2515	MAPK7
	Regulation Of Insulin-Like Growth Factor Receptor Signaling Pathway (GO:0043567)	2025-01-19	0.107241	0.266721	0	0	9.35169	20.8793	NKX3-1			Sequestering Of Extracellular Ligand From Receptor (GO:0035581)	2025-01-09	0.0955954	0.324454	0	0	11.1821	26.2515	LTBP1
	Regulation Of Nuclear Division (GO:0051783)	2025-01-19	0.107241	0.266721	0	0	9.35169	20.8793	CAV2			Endodermal Cell Fate Commitment (GO:0001711)	2025-01-09	0.0955954	0.324454	0	0	11.1821	26.2515	SOX17
	Bicarbonate Transport (GO:0015701)	2025-01-19	0.107241	0.266721	0	0	9.35169	20.8793	CFTR			Smooth Muscle Tissue Development (GO:0048745)	2025-01-09	0.0955954	0.324454	0	0	11.1821	26.2515	PTCH1
	Oligodendrocyte Differentiation (GO:0048709)	2025-01-19	0.107241	0.266721	0	0	9.35169	20.8793	SOX9			Error-Prone Translesion Synthesis (GO:0042276)	2025-01-09	0.0955954	0.324454	0	0	11.1821	26.2515	POLD2
	Regulation Of Smooth Muscle Cell Migration (GO:0014910)	2025-01-19	0.107241	0.266721	0	0	9.35169	20.8793	PLAU			Excitatory Synapse Assembly (GO:1904861)	2025-01-09	0.0955954	0.324454	0	0	11.1821	26.2515	PLXNB2
	Pore Complex Assembly (GO:0046931)	2025-01-19	0.107241	0.266721	0	0	9.35169	20.8793	FXR1			Fructose 6-Phosphate Metabolic Process (GO:0006002)	2025-01-09	0.0955954	0.324454	0	0	11.1821	26.2515	KHSRP
	Cortical Actin Cytoskeleton Organization (GO:0030866)	2025-01-19	0.107241	0.266721	0	0	9.35169	20.8793	FHOD3			Transferrin Transport (GO:0033572)	2025-01-09	0.0955954	0.324454	0	0	11.1821	26.2515	DNM2
	Positive Regulation Of Axon Extension (GO:0045773)	2025-01-19	0.107241	0.266721	0	0	9.35169	20.8793	MACF1			Positive Regulation Of Myoblast Fusion (GO:1901741)	2025-01-09	0.0955954	0.324454	0	0	11.1821	26.2515	FLOT1
	Response To Fatty Acid (GO:0070542)	2025-01-19	0.107241	0.266721	0	0	9.35169	20.8793	SOX9			Type II Interferon-Mediated Signaling Pathway (GO:0060333)	2025-01-09	0.0955954	0.324454	0	0	11.1821	26.2515	TYK2
	Establishment Of Epithelial Cell Polarity (GO:0090162)	2025-01-19	0.107241	0.266721	0	0	9.35169	20.8793	MSN			Histone Methylation (GO:0016571)	2025-01-09	0.0955954	0.324454	0	0	11.1821	26.2515	EHMT2
	Water Transport (GO:0006833)	2025-01-19	0.107241	0.266721	0	0	9.35169	20.8793	CFTR			Positive Regulation Of Skeletal Muscle Tissue Development (GO:0048643)	2025-01-09	0.0955954	0.324454	0	0	11.1821	26.2515	FLOT1
	Purine Ribonucleotide Transport (GO:0015868)	2025-01-19	0.107241	0.266721	0	0	9.35169	20.8793	LRRC8C			Long-Chain Fatty Acid Import Into Cell (GO:0044539)	2025-01-09	0.0955954	0.324454	0	0	11.1821	26.2515	SLC2A1
	Multicellular Organismal-Level Water Homeostasis (GO:0050891)	2025-01-19	0.107241	0.266721	0	0	9.35169	20.8793	CFTR			Protein Insertion Into ER Membrane By Stop-Transfer Membrane-Anchor Sequence (GO:0045050)	2025-01-09	0.0955954	0.324454	0	0	11.1821	26.2515	EMC10
	Retrograde Transport, Endosome To Golgi (GO:0042147)	1994-02-01	0.107929	0.267182	0	0	3.67689	8.18577	CLTC;GCC2			Mesenchymal To Epithelial Transition (GO:0060231)	2025-01-09	0.0955954	0.324454	0	0	11.1821	26.2515	FZD7
	Vesicle Organization (GO:0016050)	1994-02-01	0.107929	0.267182	0	0	3.67689	8.18577	CAV2;HOOK1			Microtubule Anchoring (GO:0034453)	2025-01-09	0.0955954	0.324454	0	0	11.1821	26.2515	DAG1
	Cell Junction Assembly (GO:0034329)	1995-02-01	0.109839	0.268621	0	0	3.63717	8.03355	VMP1;CDH1			Mitotic Nuclear Membrane Organization (GO:0101024)	2025-01-09	0.0955954	0.324454	0	0	11.1821	26.2515	RCC1
	Positive Regulation Of Supramolecular Fiber Organization (GO:1902905)	1996-02-01	0.111758	0.268621	0	0	3.59829	7.88537	F2RL1;PFN2			Mitotic Nuclear Membrane Reassembly (GO:0007084)	2025-01-09	0.0955954	0.324454	0	0	11.1821	26.2515	RCC1
	Endomembrane System Organization (GO:0010256)	3/196	0.111858	0.268621	0	0	2.6382	5.77903	VMP1;CAV2;HOOK1			Quinone Metabolic Process (GO:1901661)	2025-01-09	0.0955954	0.324454	0	0	11.1821	26.2515	CBR1
[truncated: 1,044 more rows]

## Sheet: Figure_6
Figure 6e (middle):
		NTsg3 + PBS
[truncated: 30 more rows]

## Sheet: Supplement_Figure_1
Supplement Figure 1a:
[truncated: 208 more rows]

[truncated: 5 more sheets: Supplement_Figure_4, Supplement_Figure_5, Supplement_Figure_6, Supplement_Figure_7, Supplement_Figure_8]
